# Supplementary material for: Bis[N-(3-amino­prop­yl)propane-1,3-di­amine-κ3 N,N′,N′′]cadmium nitrate perchlorate
Source: Acta Crystallogr Sect E Struct Rep Online. 2012 Feb 10;68(Pt 3):m273–4. doi: 10.1107/S1600536812004400 (PMC3297233; doi:10.1107/S1600536812004400)
Supplement: Supplementary file 1 [file e-68-0m273-sup1.cif]

##############################################################################
#                                                                            #
# This CIF contains the data in a paper accepted for publication in          #
# Acta Crystallographica Section E. It conforms to the requirements of       #
# Notes for Authors for Acta Crystallographica Section E, and has been       #
# peer reviewed under the auspices of the IUCr Commission on Journals.       #
#                                                                            #
# Full details of the Crystallographic Information File format               #
# are given in the paper "The Crystallographic Information File (CIF):       #
# a New Standard Archive File for Crystallography" by S. R. Hall, F. H.      #
# Allen and I. D. Brown [Acta Cryst. (1991), A47, 655-685].                  #
#                                                                            #
# The current version of the core CIF dictionary is obtainable from          #
# ftp://ftp.iucr.org/pub/cif_core.dic.                                       #
#                                                                            #
# Software is freely available for graphical display of the structure(s)     #
# in this CIF. For information consult the CIF software page                 #
# http://www.iucr.org/resources/cif/software.                                #
#                                                                            #
# This file may be used for bona fide research purposes within the           #
# scientific community so long as proper attribution is given to the journal # 
# article from which it was obtained.                                        #
#                                                                            #
##############################################################################
data_global
_journal_date_recd_electronic     2012-01-16
_journal_date_accepted     2012-02-02
_journal_name_full     'Acta Crystallographica, Section E'
_journal_year     2012
_journal_volume     68
_journal_issue      3
_journal_page_first     m273
_journal_page_last     m274
_journal_paper_category     QM
_journal_paper_doi     10.1107/S1600536812004400
_journal_coeditor_code     WM2586
_publ_contact_author_name     'Hamid Goudarziafshar'
_publ_contact_author_address
;
Faculty of Science,
Department of Chemistry,
Ilam University,
Ilam,
Iran
;
_publ_contact_author_email     'hamid_gafshar@yahoo.com'
_publ_contact_author_fax     ?
_publ_contact_author_phone     ?
_publ_section_title
;\
Bis[<i>N</i>-(3-aminopropyl)propane-1,3-diamine-\k^3^<i>N</i>,<i>N</i>',\
<i>N</i>'']cadmium nitrate perchlorate
;
loop_
    _publ_author_name
    _publ_author_footnote
    _publ_author_address
    'Goudarziafshar, Hamid' .
;
Faculty of Science,
Department of Chemistry,
Ilam University,
Ilam,
Iran
;
    'Nikoorazm, Mohsen' .
;
Faculty of Science,
Department of Chemistry,
Ilam University,
Ilam,
Iran
;
    'Abbasityula, Yunes' .
;
Faculty of Science,
Department of Chemistry,
Ilam University,
Ilam,
Iran
;
    'Eigner, V\'aclav' .
;
Department of Solid State Chemistry
Institute of Chemical Technology
Technick\'a 5
166 28 Prague
Czech Republic
and
Institute of Physics AS CR, v.v.i.
Na Slovance 2
182 21 Prague 8
Czech Republic
;
    'Du\<sek, Michal' .
;
Institute of Physics AS CR, v.v.i.,
Na Slovance 2
182 21 Prague 8
Czech Republic
;
data_I
_chemical_name_systematic
;
Bis[<i>N</i>-(3-aminopropyl)propane-1,3-diamine-
\k^3^<i>N</i>,<i>N</i>',<i>N</i>'']cadmium nitrate perchlorate
;
_chemical_name_common     ?
_chemical_formula_moiety     'C12 H34 Cd N6 2+, Cl O4 -, N O3 -'
_chemical_formula_sum     'C12 H34 Cd1 Cl1 N7 O7'
_chemical_formula_structural     ?
_chemical_formula_analytical     ?
_chemical_formula_iupac     '[Cd (C6 H17 N3)2] (N O3) (Cl O4)'
_chemical_formula_weight     536.3
_chemical_melting_point     210
_symmetry_cell_setting     monoclinic
_symmetry_space_group_name_H-M     'P 21/c'
_symmetry_space_group_name_Hall     '-P 2ycb'
loop_
    _symmetry_equiv_pos_site_id
    _symmetry_equiv_pos_as_xyz
    1 x,y,z
    2 -x,y+1/2,-z+1/2
    3 -x,-y,-z
    4 x,-y+1/2,z+1/2
_cell_length_a     12.6030(5)
_cell_length_b     11.9403(5)
_cell_length_c     14.1977(5)
_cell_angle_alpha     90
_cell_angle_beta     97.717(3)
_cell_angle_gamma     90
_cell_volume     2117.17(14)
_cell_formula_units_Z     4
_cell_measurement_reflns_used     35544
_cell_measurement_theta_min     3.14
_cell_measurement_theta_max     67.03
_cell_measurement_temperature     119.8
_cell_special_details     ?
_exptl_crystal_description     parallelpiped
_exptl_crystal_colour     'colourless'
_exptl_crystal_size_max     0.352
_exptl_crystal_size_mid     0.304
_exptl_crystal_size_min     0.206
_exptl_crystal_size_rad     ?
_exptl_crystal_density_diffrn     1.682
_exptl_crystal_density_meas     ?
_exptl_crystal_density_method     'not measured'
_exptl_crystal_F_000     1104
_exptl_absorpt_coefficient_mu     9.858
_exptl_absorpt_correction_type     analytical
_exptl_absorpt_process_details     '(Clark & Reid, 1995)'
_exptl_absorpt_correction_T_min     0.103
_exptl_absorpt_correction_T_max     0.286
_exptl_special_details     ?
_diffrn_ambient_temperature     119.8
_diffrn_radiation_type     'Cu K\a'
_diffrn_radiation_wavelength     1.5418
_diffrn_radiation_source     'X-ray tube'
_diffrn_radiation_monochromator     graphite
_diffrn_measurement_device_type     'Oxford Diffraction CCD'
_diffrn_measurement_device     'four-cycle diffractometer'
_diffrn_measurement_method     '\w scans'
_diffrn_detector_area_resol_mean     10.3784
_diffrn_reflns_number     53531
_diffrn_reflns_av_R_equivalents     0.0378
_diffrn_reflns_av_sigmaI/netI     0.008
_diffrn_reflns_theta_min     3.54
_diffrn_reflns_theta_max     67.13
_diffrn_reflns_theta_full     67.13
_diffrn_measured_fraction_theta_max     0.99
_diffrn_measured_fraction_theta_full     0.99
_diffrn_reflns_limit_h_min     -15
_diffrn_reflns_limit_h_max     15
_diffrn_reflns_limit_k_min     -14
_diffrn_reflns_limit_k_max     14
_diffrn_reflns_limit_l_min     -16
_diffrn_reflns_limit_l_max     16
_diffrn_reflns_reduction_process     ?
_diffrn_standards_number     ?
_diffrn_standards_interval_count     ?
_diffrn_standards_interval_time     ?
_diffrn_standards_decay_%     ?
loop_
    _diffrn_standard_refln_index_h
    _diffrn_standard_refln_index_k
    _diffrn_standard_refln_index_l
    ? ? ?
_refine_special_details     ?
_reflns_number_total     3778
_reflns_number_gt     3680
_reflns_threshold_expression     'I>3\s(I)'
_refine_ls_structure_factor_coef     Fsqd
_refine_ls_matrix_type     ?
_refine_ls_R_factor_all     0.0224
_refine_ls_R_factor_gt     0.0218
_refine_ls_wR_factor_gt     0.0672
_refine_ls_wR_factor_ref     0.0679
_refine_ls_goodness_of_fit_ref     1.50
_refine_ls_restrained_S_all     ?
_refine_ls_number_reflns     3778
_refine_ls_number_parameters     298
_refine_ls_number_restraints     14
_refine_ls_number_constraints     232
_refine_ls_hydrogen_treatment     mixed
_refine_ls_weighting_scheme     sigma
_refine_ls_weighting_details     'w=1/(\s^2^(I)+0.0016I^2^)'
_atom_sites_solution_hydrogens     geom
_refine_ls_shift/su_max     0.0386
_refine_ls_shift/su_mean     0.0007
_refine_diff_density_max     0.28
_refine_diff_density_min     -0.43
_refine_ls_extinction_method
                        'B-C type 1 Gaussian isotropic (Becker & Coppens, 1974)'
_refine_ls_extinction_coef      281E1(15)
_refine_ls_abs_structure_details     ?
_refine_ls_abs_structure_Flack     ?
_refine_ls_abs_structure_Rogers     ?
loop_
    _atom_type_symbol
    _atom_type_scat_dispersion_real
    _atom_type_scat_dispersion_imag
    _atom_type_scat_source
    C 0.0181 0.0091 'International Tables Vol C tables 4.2.6.8 and 6.1.1.1'
    H 0.0000 0.0000 'International Tables Vol C tables 4.2.6.8 and 6.1.1.1'
    Cd 0.1185 4.6533 'International Tables Vol C tables 4.2.6.8 and 6.1.1.1'
    Cl 0.3639 0.7018 'International Tables Vol C tables 4.2.6.8 and 6.1.1.1'
    N 0.0311 0.0180 'International Tables Vol C tables 4.2.6.8 and 6.1.1.1'
    O 0.0492 0.0322 'International Tables Vol C tables 4.2.6.8 and 6.1.1.1'
_computing_data_collection
;
CrysAlis PRO (Agilent, 2011)
;
_computing_cell_refinement
;
CrysAlis PRO (Agilent, 2011)
;
_computing_data_reduction
;
CrysAlis PRO (Agilent, 2011)
;
_computing_structure_solution     'Superflip (Palatinus & Chapuis, 2007)'
_computing_structure_refinement
                                 'JANA2006 (Pet\<r\'i\<cek <i>et al.</i>, 2006)'
_computing_molecular_graphics
;
ORTEP-3 (Farrugia, 1997) and Mercury (Macrae <i>et al.</i>,
2008)
;
_computing_publication_material     'publCIF (Westrip, 2010)'
loop_
    _atom_site_type_symbol
    _atom_site_label
    _atom_site_fract_x
    _atom_site_fract_y
    _atom_site_fract_z
    _atom_site_U_iso_or_equiv
    _atom_site_adp_type
    _atom_site_calc_flag
    _atom_site_refinement_flags
    _atom_site_occupancy
    _atom_site_symmetry_multiplicity
    _atom_site_disorder_assembly
    _atom_site_disorder_group
    Cd Cd1 0.277764(9) 0.929182(10) 0.204521(8) 0.01647(7) Uani d . 1 4 . .
    Cl Cl1 0.10390(3) 0.32823(4) 0.20236(3) 0.02461(14) Uani d . 1 4 . .
    O O1 0.02248(12) 0.24458(15) 0.18695(12) 0.0392(5) Uani d . 1 4 . .
    O O2 0.07450(15) 0.41160(16) 0.26595(13) 0.0443(6) Uani d . 1 4 . .
    N N1 0.43298(12) 0.82683(14) 0.18776(11) 0.0207(4) Uani d . 1 4 . .
    N N2 0.38913(12) 0.98590(13) 0.35687(11) 0.0193(4) Uani d . 1 4 . .
    N N3 0.32575(14) 1.09505(16) 0.13282(12) 0.0251(5) Uani d . 1 4 . .
    O O3 0.20171(12) 0.27577(14) 0.24324(13) 0.0402(5) Uani d . 1 4 . .
    N N4 0.14304(12) 1.01825(14) 0.27775(12) 0.0229(5) Uani d . 1 4 . .
    N N5 0.20751(13) 0.75584(14) 0.25474(12) 0.0241(5) Uani d . 1 4 . .
    C C1 0.34052(17) 1.08536(17) 0.39575(15) 0.0253(6) Uani d . 1 4 . .
    O O6 0.11755(18) 0.3793(2) 0.11419(15) 0.0598(8) Uani d . 1 4 . .
    N N7 0.18359(18) 0.87035(19) 0.05226(15) 0.0232(6) Uani d . 0.802(3) 4 . .
    C C2 0.53983(15) 0.87914(18) 0.21111(14) 0.0240(6) Uani d . 1 4 . .
    C C3 0.56460(16) 0.91132(18) 0.31510(15) 0.0260(6) Uani d . 1 4 . .
    C C4 0.23878(19) 1.06025(18) 0.43935(16) 0.0304(7) Uani d . 1 4 . .
    C C5 0.15261(18) 0.9619(2) -0.01547(15) 0.0333(7) Uani d . 1.000(3) 4 . .
    C C6 0.50246(14) 1.01040(17) 0.34683(13) 0.0232(5) Uani d . 1 4 . .
    C C7 0.26605(18) 1.1318(2)   0.04151(15) 0.0344(7) Uani d . 1.000(3) 4 . .
    C C8 0.0878(2) 0.8049(2) 0.06677(17) 0.0288(8) Uani d . 0.802(3) 4 . .
    C C9 0.11010(18) 0.68513(19) 0.10329(16) 0.0346(7) Uani d . 1.000(3) 4 . .
    C C10 0.2447(2) 1.0412(3) -0.03105(19) 0.0317(8) Uani d . 0.802(3) 4 . .
    C C11 0.20439(18) 0.66885(18) 0.17965(17) 0.0358(7) Uani d . 1 4 . .
    C C12 0.15661(15) 0.98729(18) 0.37967(14) 0.0261(6) Uani d . 1 4 . .
    C C8' 0.1370(8) 0.7727(5) 0.0329(4) 0.0288(8) Uani d . 0.198(3) 4 . .
    N N7' 0.1439(8) 0.8897(5) 0.0681(3) 0.0232(6) Uani d . 0.198(3) 4 . .
    C C10' 0.1547(2) 1.0843(3) 0.0133(7) 0.0317(8) Uani d . 0.198(3) 4 . .
    H H1c1 0.32537 1.140614 0.346667 0.0304 Uiso d . 1 4 . .
    H H2c1 0.392061 1.120513 0.442423 0.0304 Uiso d . 1 4 . .
    H H1c2 0.544128 0.944375 0.172279 0.0289 Uiso d . 1 4 . .
    H H2c2 0.593786 0.82863 0.194848 0.0289 Uiso d . 1 4 . .
    H H1c3 0.554441 0.847495 0.354031 0.0312 Uiso d . 1 4 . .
    H H2c3 0.639995 0.925011 0.330538 0.0312 Uiso d . 1 4 . .
    H H1c4 0.257482 1.026754 0.500806 0.0365 Uiso d . 1 4 . .
    H H2c4 0.205839 1.129304 0.454383 0.0365 Uiso d . 1 4 . .
    H H1c6 0.538386 1.038912 0.405874 0.0279 Uiso d . 1 4 . .
    H H2c6 0.505454 1.071432 0.303248 0.0279 Uiso d . 1 4 . .
    H H1c11 0.200311 0.596067 0.207665 0.0429 Uiso d . 1 4 . .
    H H2c11 0.269576 0.671419 0.151642 0.0429 Uiso d . 1 4 . .
    H H1c12 0.177775 0.910171 0.386587 0.0313 Uiso d . 1 4 . .
    H H2c12 0.088988 0.993087 0.403398 0.0313 Uiso d . 1 4 . .
    H H1n1 0.4272(18) 0.7680(12) 0.2228(14) 0.0248 Uiso d . 1 4 . .
    H H2n1 0.4284(19) 0.8001(19) 0.1304(7) 0.0248 Uiso d . 1 4 . .
    H H1n2 0.393(2) 0.9325(14) 0.3989(13) 0.0232 Uiso d . 1 4 . .
    H H1n3 0.319(2) 1.1494(14) 0.1725(14) 0.0301 Uiso d . 1 4 . .
    H H2n3 0.3936(5) 1.092(2) 0.1270(19) 0.0301 Uiso d . 1 4 . .
    H H1n5 0.2532(15) 0.735(2) 0.3028(11) 0.0289 Uiso d . 1 4 . .
    H H2n5 0.1433(8) 0.762(2) 0.2701(17) 0.0289 Uiso d . 1 4 . .
    H H1n7 0.229198 0.82966 0.026483 0.0278 Uiso d . 0.802(3) 4 . .
    H H1n7' 0.085949 0.904103 0.09297 0.0278 Uiso d . 0.198(3) 4 . .
    H H1n4 0.144(2) 1.0907(3) 0.2717(19) 0.0275 Uiso d . 1 4 . .
    H H2n4 0.0813(10) 0.992(2) 0.2525(16) 0.0275 Uiso d . 1 4 . .
    H H1c5 0.095396 1.004302 0.005448 0.0399 Uiso d . 0.802(3) 4 . .
    H H2c5 0.121722 0.931059 -0.075357 0.0399 Uiso d . 0.802(3) 4 . .
    H H1c8 0.048027 0.844456 0.10935 0.0346 Uiso d . 0.802(3) 4 . .
    H H2c8 0.039193 0.802801 0.008623 0.0346 Uiso d . 0.802(3) 4 . .
    H H1c10 0.308815 0.998445 -0.033304 0.0381 Uiso d . 0.802(3) 4 . .
    H H2c10 0.230607 1.073881 -0.093236 0.0381 Uiso d . 0.802(3) 4 . .
    H H1c8' 0.086071 0.768553 -0.023731 0.0346 Uiso d . 0.198(3) 4 . .
    H H2c8' 0.202668 0.752831 0.009863 0.0346 Uiso d . 0.198(3) 4 . .
    H H1c10' 0.11768 1.128123 -0.037477 0.0381 Uiso d . 0.198(3) 4 . .
    H H2c10' 0.113114 1.094335 0.064625 0.0381 Uiso d . 0.198(3) 4 . .
    H H1c5' 0.092521 0.948654 -0.063287 0.0399 Uiso d . 0.198(3) 4 . .
    H H2c5' 0.217125 0.94398 -0.041301 0.0399 Uiso d . 0.198(3) 4 . .
    H H1c9 0.046796 0.655002 0.124538 0.0415 Uiso d . 0.802(3) 4 . .
    H H2c9 0.117273 0.636468 0.050693 0.0415 Uiso d . 0.802(3) 4 . .
    H H1c7 0.304021 1.191874 0.015936 0.0413 Uiso d . 0.802(3) 4 . .
    H H2c7 0.199552 1.165233 0.05257 0.0413 Uiso d . 0.802(3) 4 . .
    H H1c7' 0.308636 1.118778 -0.008627 0.0413 Uiso d . 0.198(3) 4 . .
    H H2c7' 0.262893 1.21214 0.03986 0.0413 Uiso d . 0.198(3) 4 . .
    H H1c9' 0.049114 0.709287 0.131819 0.0415 Uiso d . 0.198(3) 4 . .
    H H2c9' 0.09353 0.615533 0.070763 0.0415 Uiso d . 0.198(3) 4 . .
    O O4a 0.6475(3) 0.2430(2) 0.5421(3) 0.0291(8) Uani d . 0.762(10) 4 . .
    O O5a 0.5820(6) 0.3444(5) 0.6479(4) 0.0268(9) Uani d . 0.762(10) 4 . .
    N N6a 0.5753(4) 0.3067(4) 0.5645(4) 0.0251(6) Uani d . 0.762(10) 4 . .
    O O7a 0.4980(5) 0.3311(7) 0.5053(4) 0.0549(13) Uani d . 0.762(10) 4 . .
    O O4b 0.6175(9) 0.2377(9) 0.5309(6) 0.0291(8) Uani d . 0.238(10) 4 . .
    O O5b 0.5721(10) 0.3276(10) 0.6526(7) 0.0268(9) Uani d . 0.238(10) 4 . .
    N N6b 0.5711(10) 0.3192(9) 0.5641(6) 0.0251(6) Uani d . 0.238(10) 4 . .
    O O7b 0.5243(10) 0.3897(11) 0.5103(7) 0.0549(13) Uani d . 0.238(10) 4 . .
loop_
    _atom_site_aniso_label
    _atom_site_aniso_U_11
    _atom_site_aniso_U_22
    _atom_site_aniso_U_33
    _atom_site_aniso_U_12
    _atom_site_aniso_U_13
    _atom_site_aniso_U_23
    _atom_site_aniso_type_symbol
    Cd1 0.01634(11) 0.01748(12) 0.01549(11) -0.00038(4) 0.00177(6) -0.00021(4)
                                                                              Cd
    Cl1 0.0209(2) 0.0243(2) 0.0291(2) 0.00155(16) 0.00491(17) 0.00203(17) Cl
    O1 0.0245(7) 0.0393(9) 0.0532(9) -0.0073(7) 0.0026(6) -0.0014(7) O
    O2 0.0418(10) 0.0455(10) 0.0421(10) 0.0168(8) -0.0069(8) -0.0160(8) O
    N1 0.0221(7) 0.0211(8) 0.0190(7) 0.0014(6) 0.0038(6) -0.0003(6) N
    N2 0.0201(7) 0.0201(8) 0.0175(7) -0.0022(6) 0.0016(6) -0.0002(6) N
    N3 0.0259(8) 0.0252(8) 0.0242(8) -0.0017(7) 0.0035(7) 0.0045(7) N
    O3 0.0219(7) 0.0335(9) 0.0625(11) 0.0065(6) -0.0042(7) -0.0024(7) O
    N4 0.0210(8) 0.0213(9) 0.0267(8) 0.0011(6) 0.0044(6) 0.0017(6) N
    N5 0.0228(8) 0.0212(8) 0.0282(9) -0.0014(7) 0.0033(6) 0.0021(7) N
    C1 0.0254(10) 0.0253(10) 0.0254(10) -0.0025(8) 0.0039(8) -0.0072(8) C
    O6 0.0699(13) 0.0626(14) 0.0530(12) 0.0087(11) 0.0303(10) 0.0269(10) O
    N7 0.0203(12) 0.0291(11) 0.0196(10) 0.0044(9) 0.0009(8) -0.0033(8) N
    C2 0.0190(9) 0.0269(11) 0.0271(10) 0.0024(7) 0.0065(7) -0.0008(8) C
    C3 0.0176(9) 0.0322(11) 0.0275(10) -0.0008(8) 0.0003(8) 0.0012(8) C
    C4 0.0353(12) 0.0335(12) 0.0244(11) -0.0012(9) 0.0111(9) -0.0093(8) C
    C5 0.0326(11) 0.0419(12) 0.0222(10) 0.0013(10) -0.0080(8) 0.0036(9) C
    C6 0.0202(9) 0.0266(10) 0.0224(9) -0.0049(7) 0.0007(7) -0.0028(7) C
    C7 0.0367(11) 0.0316(12) 0.0332(11) 0.0004(9) -0.0017(9) 0.0122(9) C
    C8 0.0246(12) 0.0373(15) 0.0238(12) -0.0072(11) 0.0004(9) -0.0080(10) C
    C9 0.0346(11) 0.0315(12) 0.0380(12) -0.0100(9) 0.0062(9) -0.0125(9) C
    C10 0.0343(14) 0.0395(15) 0.0208(12) 0.0030(12) 0.0012(10) 0.0070(11) C
    C11 0.0375(12) 0.0192(10) 0.0499(13) -0.0019(9) 0.0035(10) -0.0067(9) C
    C12 0.0253(9) 0.0280(11) 0.0268(10) -0.0007(8) 0.0105(7) -0.0003(8) C
    C8' 0.0246(12) 0.0373(15) 0.0238(12) -0.0072(11) 0.0004(9) -0.0080(10) C
    N7' 0.0203(12) 0.0291(11) 0.0196(10) 0.0044(9) 0.0009(8) -0.0033(8) N
    C10' 0.0343(14) 0.0395(15) 0.0208(12) 0.0030(12) 0.0012(10) 0.0070(11) C
    O4a 0.0291(17) 0.0285(10) 0.0324(12) 0.0014(12) 0.0137(14) 0.0031(9) O
    O5a 0.0384(14) 0.024(2) 0.0182(8) 0.0011(16) 0.0057(8) 0.0039(8) O
    N6a 0.0225(9) 0.0340(13) 0.0196(8) -0.0005(9) 0.0058(7) 0.0031(8) N
    O7a 0.0333(12) 0.107(4) 0.0236(9) 0.0220(19) 0.0004(8) 0.0030(16) O
    O4b 0.0258(18) 0.0284(13) 0.0355(12) -0.0011(11) 0.0127(13) -0.0027(9) O
    O5b 0.0351(17) 0.025(2) 0.0221(9) -0.0064(13) 0.0092(9) 0.0025(9) O
    N6b 0.0223(10) 0.0307(12) 0.0237(9) 0.0025(8) 0.0083(7) 0.0051(7) N
    O7b 0.0629(19) 0.070(3) 0.0359(14) 0.0389(19) 0.0218(12) 0.0258(17) O
loop_
    _geom_bond_atom_site_label_1
    _geom_bond_atom_site_label_2
    _geom_bond_site_symmetry_1
    _geom_bond_site_symmetry_2
    _geom_bond_distance
    _geom_bond_publ_flag
    Cd1 N1 . . 2.3456(16) yes
    Cd1 N2 . . 2.5084(14) yes
    Cd1 N3 . . 2.3430(19) yes
    Cd1 N4 . . 2.3598(17) yes
    Cd1 N5 . . 2.3970(17) yes
    Cd1 N7 . . 2.426(2) yes
    Cl1 O1 . . 1.4276(17) ?
    Cl1 O2 . . 1.426(2) ?
    Cl1 O3 . . 1.4341(15) ?
    Cl1 O6 . . 1.423(2) ?
    N1 C2 . . 1.481(2) ?
    N1 H1n1 . . 0.870(17) ?
    N1 H2n1 . . 0.870(12) ?
    N2 C1 . . 1.477(3) ?
    N2 C6 . . 1.483(2) ?
    N2 H1n2 . . 0.870(17) ?
    N3 C7 . . 1.476(3) ?
    N3 H1n3 . . 0.870(19) ?
    N3 H2n3 . . 0.870(9) ?
    N4 C12 . . 1.481(3) ?
    N4 H1n4 . . 0.870(5) ?
    N4 H2n4 . . 0.870(15) ?
    N5 C11 . . 1.485(3) ?
    N5 H1n5 . . 0.870(17) ?
    N5 H2n5 . . 0.870(14) ?
    C1 C4 . . 1.527(3) ?
    C1 H1c1 . . 0.96 ?
    C1 H2c1 . . 0.96 ?
    N7 C5 . . 1.474(3) ?
    N7 C8 . . 1.476(4) ?
    N7 H1n7 . . 0.87 ?
    C2 C3 . . 1.517(3) ?
    C2 H1c2 . . 0.96 ?
    C2 H2c2 . . 0.96 ?
    C3 C6 . . 1.520(3) ?
    C3 H1c3 . . 0.96 ?
    C3 H2c3 . . 0.96 ?
    C4 C12 . . 1.521(3) ?
    C4 H1c4 . . 0.96 ?
    C4 H2c4 . . 0.96 ?
    C5 C10 . . 1.536(4) ?
    C5 N7' . . 1.483(6) ?
    C5 C10' . . 1.517(5) ?
    C5 H1c5 . . 0.96 ?
    C5 H2c5 . . 0.96 ?
    C5 H1c5' . . 0.96 ?
    C5 H2c5' . . 0.96 ?
    C6 H1c6 . . 0.96 ?
    C6 H2c6 . . 0.96 ?
    C7 C10 . . 1.494(4) ?
    C7 C10' . . 1.517(4) ?
    C7 H1c7 . . 0.96 ?
    C7 H2c7 . . 0.96 ?
    C7 H1c7' . . 0.96 ?
    C7 H2c7' . . 0.96 ?
    C8 C9 . . 1.534(4) ?
    C8 H1c8 . . 0.96 ?
    C8 H2c8 . . 0.96 ?
    C9 C11 . . 1.510(3) ?
    C9 C8' . . 1.516(7) ?
    C9 H1c9 . . 0.96 ?
    C9 H2c9 . . 0.96 ?
    C9 H1c9' . . 0.96 ?
    C9 H2c9' . . 0.96 ?
    C10 H1c10 . . 0.96 ?
    C10 H2c10 . . 0.96 ?
    C11 H1c11 . . 0.96 ?
    C11 H2c11 . . 0.96 ?
    C12 H1c12 . . 0.96 ?
    C12 H2c12 . . 0.96 ?
    C8' N7' . . 1.482(9) ?
    C8' H1c8' . . 0.96 ?
    C8' H2c8' . . 0.96 ?
    N7' H1n7' . . 0.87 ?
    C10' H1c10' . . 0.96 ?
    C10' H2c10' . . 0.96 ?
    O4a N6a . . 1.259(6) ?
    O5a N6a . . 1.259(7) ?
    N6a O7a . . 1.233(8) ?
    O4b N6b . . 1.259(15) ?
    O5b N6b . . 1.259(13) ?
    N6b O7b . . 1.233(15) ?
loop_
    _geom_angle_atom_site_label_1
    _geom_angle_atom_site_label_2
    _geom_angle_atom_site_label_3
    _geom_angle_site_symmetry_1
    _geom_angle_site_symmetry_2
    _geom_angle_site_symmetry_3
    _geom_angle
    _geom_angle_publ_flag
    N1 Cd1 N2 . . . 81.40(5) ?
    N1 Cd1 N3 . . . 97.40(6) ?
    N1 Cd1 N4 . . . 159.83(5) ?
    N1 Cd1 N5 . . . 85.80(6) ?
    N1 Cd1 N7 . . . 94.22(7) ?
    N2 Cd1 N3 . . . 89.96(5) ?
    N2 Cd1 N4 . . . 81.42(5) ?
    N2 Cd1 N5 . . . 99.37(5) ?
    N2 Cd1 N7 . . . 175.31(7) ?
    N3 Cd1 N4 . . . 93.06(6) ?
    N3 Cd1 N5 . . . 170.51(5) ?
    N3 Cd1 N7 . . . 88.95(7) ?
    N4 Cd1 N5 . . . 86.66(6) ?
    N4 Cd1 N7 . . . 103.19(7) ?
    N5 Cd1 N7 . . . 81.89(7) ?
    O1 Cl1 O2 . . . 110.06(11) ?
    O1 Cl1 O3 . . . 108.51(10) ?
    O1 Cl1 O6 . . . 109.52(12) ?
    O2 Cl1 O3 . . . 109.33(10) ?
    O2 Cl1 O6 . . . 109.28(13) ?
    O3 Cl1 O6 . . . 110.13(12) ?
    Cd1 N1 C2 . . . 120.21(12) ?
    Cd1 N1 H1n1 . . . 103.1(15) ?
    Cd1 N1 H2n1 . . . 109.6(15) ?
    C2 N1 H1n1 . . . 110.9(14) ?
    C2 N1 H2n1 . . . 108.0(15) ?
    H1n1 N1 H2n1 . . . 103.9(19) ?
    C1 N2 C6 . . . 109.29(15) ?
    C1 N2 H1n2 . . . 108.8(14) ?
    C6 N2 H1n2 . . . 103.9(18) ?
    Cd1 N3 C7 . . . 120.15(13) ?
    Cd1 N3 H1n3 . . . 107.3(13) ?
    Cd1 N3 H2n3 . . . 109.0(18) ?
    C7 N3 H1n3 . . . 105.4(13) ?
    C7 N3 H2n3 . . . 108.6(18) ?
    H1n3 N3 H2n3 . . . 105(2) ?
    Cd1 N4 C12 . . . 108.81(11) ?
    Cd1 N4 H1n4 . . . 112.8(18) ?
    Cd1 N4 H2n4 . . . 108.3(14) ?
    C12 N4 H1n4 . . . 110.1(17) ?
    C12 N4 H2n4 . . . 107.0(15) ?
    H1n4 N4 H2n4 . . . 110(2) ?
    C11 N5 H1n5 . . . 108.0(15) ?
    C11 N5 H2n5 . . . 107.8(16) ?
    H1n5 N5 H2n5 . . . 112(2) ?
    N2 C1 C4 . . . 114.00(17) ?
    N2 C1 H1c1 . . . 109.4715 ?
    N2 C1 H2c1 . . . 109.4717 ?
    C4 C1 H1c1 . . . 109.4711 ?
    C4 C1 H2c1 . . . 109.4708 ?
    H1c1 C1 H2c1 . . . 104.5246 ?
    C5 N7 C8 . . . 109.52(19) ?
    C5 N7 H1n7 . . . 105.7778 ?
    C8 N7 H1n7 . . . 111.2224 ?
    N1 C2 C3 . . . 112.75(17) ?
    N1 C2 H1c2 . . . 109.4715 ?
    N1 C2 H2c2 . . . 109.4715 ?
    C3 C2 H1c2 . . . 109.4715 ?
    C3 C2 H2c2 . . . 109.471 ?
    H1c2 C2 H2c2 . . . 105.9748 ?
    C2 C3 C6 . . . 116.02(16) ?
    C2 C3 H1c3 . . . 109.4715 ?
    C2 C3 H2c3 . . . 109.4709 ?
    C6 C3 H1c3 . . . 109.4716 ?
    C6 C3 H2c3 . . . 109.4707 ?
    H1c3 C3 H2c3 . . . 102.0223 ?
    C1 C4 C12 . . . 115.64(18) ?
    C1 C4 H1c4 . . . 109.4709 ?
    C1 C4 H2c4 . . . 109.4712 ?
    C12 C4 H1c4 . . . 109.4715 ?
    C12 C4 H2c4 . . . 109.4715 ?
    H1c4 C4 H2c4 . . . 102.5005 ?
    N7 C5 C10 . . . 114.33(19) ?
    N7 C5 H1c5 . . . 109.471 ?
    N7 C5 H2c5 . . . 109.4715 ?
    C10 C5 H1c5 . . . 109.4711 ?
    C10 C5 H2c5 . . . 109.4712 ?
    N7' C5 C10' . . . 110.2(5) ?
    N7' C5 H1c5' . . . 109.4712 ?
    N7' C5 H2c5' . . . 109.4718 ?
    C10' C5 H1c5' . . . 109.4712 ?
    C10' C5 H2c5' . . . 109.4707 ?
    H1c5 C5 H2c5 . . . 104.1342 ?
    H1c5' C5 H2c5' . . . 108.7286 ?
    N2 C6 C3 . . . 114.58(16) ?
    N2 C6 H1c6 . . . 109.4713 ?
    N2 C6 H2c6 . . . 109.4717 ?
    C3 C6 H1c6 . . . 109.4713 ?
    C3 C6 H2c6 . . . 109.4711 ?
    H1c6 C6 H2c6 . . . 103.8245 ?
    N3 C7 C10 . . . 114.4(2) ?
    N3 C7 C10' . . . 117.7(4) ?
    N3 C7 H1c7 . . . 109.4717 ?
    N3 C7 H2c7 . . . 109.4714 ?
    N3 C7 H1c7' . . . 109.4709 ?
    N3 C7 H2c7' . . . 109.4713 ?
    C10 C7 H1c7 . . . 109.4709 ?
    C10 C7 H2c7 . . . 109.471 ?
    C10' C7 H1c7' . . . 109.4708 ?
    C10' C7 H2c7' . . . 109.4719 ?
    H1c7 C7 H2c7 . . . 104.0001 ?
    H1c7' C7 H2c7' . . . 99.7563 ?
    N7 C8 C9 . . . 115.1(2) ?
    N7 C8 H1c8 . . . 109.4705 ?
    N7 C8 H2c8 . . . 109.4704 ?
    C9 C8 H1c8 . . . 109.472 ?
    C9 C8 H2c8 . . . 109.4716 ?
    H1c8 C8 H2c8 . . . 103.1391 ?
    C8 C9 C11 . . . 116.97(19) ?
    C8 C9 H1c9 . . . 109.4708 ?
    C8 C9 H2c9 . . . 109.4714 ?
    C11 C9 C8' . . . 109.8(4) ?
    C11 C9 H1c9 . . . 109.4713 ?
    C11 C9 H2c9 . . . 109.4715 ?
    C11 C9 H1c9' . . . 109.4714 ?
    C11 C9 H2c9' . . . 109.4713 ?
    C8' C9 H1c9' . . . 109.4716 ?
    C8' C9 H2c9' . . . 109.4711 ?
    H1c9 C9 H2c9 . . . 100.7569 ?
    H1c9' C9 H2c9' . . . 109.1632 ?
    C5 C10 C7 . . . 114.6(2) ?
    C5 C10 H1c10 . . . 109.4713 ?
    C5 C10 H2c10 . . . 109.4714 ?
    C7 C10 H1c10 . . . 109.4714 ?
    C7 C10 H2c10 . . . 109.4708 ?
    H1c10 C10 H2c10 . . . 103.7599 ?
    N5 C11 C9 . . . 111.58(18) ?
    N5 C11 H1c11 . . . 109.4716 ?
    N5 C11 H2c11 . . . 109.4713 ?
    C9 C11 H1c11 . . . 109.4709 ?
    C9 C11 H2c11 . . . 109.4714 ?
    H1c11 C11 H2c11 . . . 107.2787 ?
    N4 C12 C4 . . . 112.45(17) ?
    N4 C12 H1c12 . . . 109.4711 ?
    N4 C12 H2c12 . . . 109.4712 ?
    C4 C12 H1c12 . . . 109.4712 ?
    C4 C12 H2c12 . . . 109.4713 ?
    H1c12 C12 H2c12 . . . 106.3151 ?
    C9 C8' N7' . . . 115.9(5) ?
    C9 C8' H1c8' . . . 109.4709 ?
    C9 C8' H2c8' . . . 109.4711 ?
    N7' C8' H1c8' . . . 109.4716 ?
    N7' C8' H2c8' . . . 109.4716 ?
    H1c8' C8' H2c8' . . . 102.2362 ?
    C5 N7' C8' . . . 106.6(4) ?
    C5 N7' H1n7' . . . 111.4805 ?
    C8' N7' H1n7' . . . 108.0034 ?
    C5 C10' C7 . . . 114.4(2) ?
    C5 C10' H1c10' . . . 109.4716 ?
    C5 C10' H2c10' . . . 109.4715 ?
    C7 C10' H1c10' . . . 109.4715 ?
    C7 C10' H2c10' . . . 109.4708 ?
    H1c10' C10' H2c10' . . . 104.0234 ?
    O4a N6a O5a . . . 119.5(5) ?
    O4a N6a O7a . . . 120.2(5) ?
    O5a N6a O7a . . . 120.3(6) ?
    O4b N6b O5b . . . 119.5(10) ?
    O4b N6b O7b . . . 120.2(10) ?
    O5b N6b O7b . . . 120.3(12) ?
loop_
    _geom_torsion_atom_site_label_1
    _geom_torsion_atom_site_label_2
    _geom_torsion_atom_site_label_3
    _geom_torsion_atom_site_label_4
    _geom_torsion_site_symmetry_1
    _geom_torsion_site_symmetry_2
    _geom_torsion_site_symmetry_3
    _geom_torsion_site_symmetry_4
    _geom_torsion
    _geom_torsion_publ_flag
    ? ? ? ? ? ? ? ? ? ?
loop_
    _geom_hbond_atom_site_label_D
    _geom_hbond_atom_site_label_H
    _geom_hbond_atom_site_label_A
    _geom_hbond_site_symmetry_D
    _geom_hbond_site_symmetry_H
    _geom_hbond_site_symmetry_A
    _geom_hbond_distance_DH
    _geom_hbond_distance_HA
    _geom_hbond_distance_DA
    _geom_hbond_angle_DHA
    _geom_hbond_publ_flag
    N1 H1n1 O5a . . 3_666 0.870(17) 2.289(19) 3.127(6) 161.7(16) yes
    N1 H1n1 O5b . . 3_666 0.870(17) 2.10(2) 2.929(10) 158.1(16) yes
    N1 H2n1 O7a . . 2_655 0.870(12) 2.278(17) 2.986(7) 139(2) yes
    N1 H2n1 O4b . . 2_655 0.870(12) 2.403(14) 3.262(9) 170(2) yes
    N1 H2n1 O7b . . 2_655 0.870(12) 2.410(19) 3.027(11) 128.4(19) yes
    N2 H1n2 O4a . . 3_666 0.870(17) 2.339(18) 3.149(4) 155.0(18) yes
    N2 H1n2 O4b . . 3_666 0.870(17) 2.28(2) 3.116(10) 162.4(16) yes
    N3 H1n3 O3 . . 1_565 0.870(19) 2.43(2) 3.196(3) 148(2) yes
    N3 H2n3 O5a . . 4_564 0.870(9) 2.472(13) 3.289(8) 157(2) yes
    N3 H2n3 O7a . . 4_564 0.870(9) 2.48(2) 3.134(7) 132(2) yes
    N3 H2n3 O5b . . 4_564 0.870(9) 2.426(18) 3.215(13) 151(2) yes
    N3 H2n3 O7b . . 4_564 0.870(9) 2.50(2) 3.239(13) 144(2) yes
    N5 H1n5 O4a . . 3_666 0.870(17) 2.396(16) 3.200(4) 154(2) yes
    N5 H1n5 O5a . . 3_666 0.870(17) 2.30(2) 3.065(7) 146.5(16) yes
    N5 H1n5 O5b . . 3_666 0.870(17) 2.33(2) 3.076(12) 144.0(16) yes
    N5 H2n5 O1 . . 2_555 0.870(14) 2.263(14) 3.122(2) 169(2) yes
    N7 H1n7 O4a . . 2_655 0.87 2.20 3.067(4) 174.11 yes
    N7 H1n7 O4b . . 2_655 0.87 2.45 3.313(11) 169.55 yes
    N4 H1n4 O3 . . 1_565 0.870(5) 2.379(11) 3.215(2) 161(2) yes
    N4 H2n4 O2 . . 2_555 0.870(15) 2.170(15) 3.011(2) 163(2) yes
    C10 H1c10 O7b . . 2_655 0.96 2.46 3.407(13) 170.52 no
    C8' H2c8' O4a . . 2_655 0.96 2.12 3.069(11) 168.87 no
    C8' H2c8' O4b . . 2_655 0.96 2.42 3.364(15) 168.03 no
    C7 H1c7 O7a . . 4_564 0.96 2.48 3.067(7) 119.01 no
    C7 H1c7' O7a . . 4_564 0.96 2.44 3.067(7) 122.52 no
