# Supplementary material for: Bis[N-(3-amino­prop­yl)propane-1,3-di­amine-κ3 N,N′,N′′]cadmium nitrate perchlorate
Source: Acta Crystallogr Sect E Struct Rep Online. 2012 Feb 10;68(Pt 3):m273–4. doi: 10.1107/S1600536812004400 (PMC3297233; doi:10.1107/S1600536812004400)
Supplement: Supplementary file 2 [file e-68-0m273-Isup2.hkl]

#
# h,k,l, Fc-squared, Fo-squared, sigma(Fo-squared) and status flag
#
data_I
_shelx_title                             '   '
_shelx_refln_list_code                   4
_shelx_F_calc_maximum                    252.97
_exptl_crystal_F_000                     1104
_reflns_d_resolution_high                0.8367

loop_
 _symmetry_equiv_pos_as_xyz
 'x, y, z'
 '-x, y+1/2, -z+1/2'
 '-x, -y, -z'
 'x, -y+1/2, z+1/2'

_cell_length_a                           12.6030(5)
_cell_length_b                           11.9403(5)
_cell_length_c                           14.1977(5)
_cell_angle_alpha                        90
_cell_angle_beta                         97.717(3)
_cell_angle_gamma                        90

_shelx_F_squared_multiplier              1.000

loop_
 _refln_index_h
 _refln_index_k
 _refln_index_l
 _refln_F_squared_calc
 _refln_F_squared_meas
 _refln_F_squared_sigma
 _refln_observed_status
   1   0   0   654.68   730.78    15.54 o
   2   0   0 23766.10 22863.70   151.46 o
   3   0   0  6459.35  5615.49    64.59 o
   4   0   0   900.91   988.42    27.98 o
   5   0   0 15079.00 14971.70   157.25 o
   6   0   0 11023.70 10249.60   124.14 o
   7   0   0 11881.80 11283.10    91.56 o
   8   0   0   684.29   594.32    12.88 o
   9   0   0  2801.33  2953.90    30.36 o
  10   0   0  1889.42  1891.91    24.34 o
  11   0   0  6775.38  7193.47    46.70 o
  12   0   0   397.05   393.24    13.11 o
  13   0   0  6501.17  6526.58    43.31 o
  14   0   0  2417.88  2494.96    32.01 o
   1   1   0  5999.90  6328.67    41.37 o
   2   1   0  8313.93  7706.77    58.60 o
   3   1   0  2052.26  1795.82    23.61 o
   4   1   0  3644.35  3275.53    44.88 o
   5   1   0  1224.48  1058.11    21.07 o
   6   1   0   401.95   459.96    13.61 o
   7   1   0   158.43   192.36     8.63 o
   8   1   0  5707.63  5602.31    26.27 o
   9   1   0   434.61   434.72     8.43 o
  10   1   0  1778.29  1723.70    16.05 o
  11   1   0   214.60   199.15     6.71 o
  12   1   0   327.44   314.31     8.68 o
  13   1   0  1920.49  1963.65    18.66 o
  14   1   0   587.08   587.80     9.39 o
   0   2   0  3736.84  3180.85    38.42 o
   1   2   0  3011.40  2719.90    32.51 o
   2   2   0 18334.80 17957.70   136.53 o
   3   2   0   953.71   825.46    19.46 o
   4   2   0  3546.27  3239.16    37.77 o
   5   2   0 12540.90 13028.20    70.12 o
   6   2   0   102.29    97.95     8.09 o
   7   2   0  8538.78  8568.96    36.72 o
   8   2   0  1489.33  1565.73    14.37 o
   9   2   0 13560.00 13547.60    45.00 o
  10   2   0  1345.33  1384.05    16.52 o
  11   2   0   584.04   601.61    10.48 o
  12   2   0    38.34    40.82     4.01 o
  13   2   0    57.42    55.07     4.05 o
  14   2   0   984.30   961.31    12.45 o
   1   3   0  1810.91  1742.96    28.76 o
   2   3   0    49.38    63.17     6.59 o
   3   3   0 28613.10 28261.60   127.95 o
   4   3   0  3507.24  3099.14    40.86 o
   5   3   0  5593.11  5371.48    47.98 o
   6   3   0  6706.33  6451.36    52.64 o
   7   3   0   242.01   253.73     5.89 o
   8   3   0 21817.80 22901.40    61.04 o
   9   3   0     7.80    15.85     3.53 o
  10   3   0  9653.21  9874.04    45.25 o
  11   3   0  3743.10  3686.44    26.67 o
  12   3   0  4061.57  4002.56    27.62 o
  13   3   0  1099.03  1101.87    13.80 o
  14   3   0  1252.38  1266.11    16.31 o
   0   4   0  2457.36  2148.72    35.50 o
   1   4   0  1275.02  1283.08    25.27 o
   2   4   0    51.20    68.59     7.39 o
   3   4   0    63.25    60.08     7.91 o
   4   4   0    85.09    85.66     7.74 o
   5   4   0  7235.65  6909.29    65.76 o
   6   4   0  3100.02  3333.86    28.11 o
   7   4   0  1359.10  1430.55    14.24 o
   8   4   0   793.06   817.11    14.07 o
   9   4   0    71.36    66.03     5.51 o
  10   4   0    18.85    18.47     3.86 o
  11   4   0   980.41  1004.76    14.37 o
  12   4   0     1.65     7.29     3.25 <
  13   4   0   573.43   586.25    10.87 o
  14   4   0    64.19    65.97     4.74 o
   1   5   0 12964.10 11730.30    69.62 o
   2   5   0   387.95   415.00    16.98 o
   3   5   0  5335.68  5525.30    54.70 o
   4   5   0 10482.60 10614.30    75.50 o
   5   5   0   204.00   250.83    10.43 o
   6   5   0 11817.70 12085.60    45.37 o
   7   5   0  3771.53  3961.74    27.95 o
   8   5   0  2706.60  2753.13    27.35 o
   9   5   0    78.07   100.25     6.37 o
  10   5   0  7365.98  7674.86    45.52 o
  11   5   0  1683.10  1685.88    20.37 o
  12   5   0  2452.02  2581.87    21.34 o
  13   5   0   807.08   789.46    12.39 o
   0   6   0  6822.42  7125.81    74.67 o
   1   6   0   180.48   136.31     8.04 o
   2   6   0 22877.20 22616.30   107.84 o
   3   6   0 16209.30 16134.40    96.57 o
   4   6   0 14731.00 15057.90    64.94 o
   5   6   0  1557.19  1720.89    17.67 o
   6   6   0    35.17    59.58     4.77 o
   7   6   0  2862.10  2991.62    25.21 o
   8   6   0    89.42    99.90     6.03 o
   9   6   0  4823.51  5086.19    37.03 o
  10   6   0   516.81   524.25    12.86 o
  11   6   0  3689.38  3767.45    26.63 o
  12   6   0  1418.88  1412.23    17.86 o
  13   6   0   820.16   728.97    12.38 o
   1   7   0   334.49   310.08    11.32 o
   2   7   0  1497.19  1404.66    19.16 o
   3   7   0  1413.67  1487.02    17.32 o
   4   7   0   319.33   297.83     8.73 o
   5   7   0   868.47   946.03    14.71 o
   6   7   0     7.93    15.59     4.98 o
   7   7   0  1094.79  1158.03    17.90 o
   8   7   0  1056.49  1110.79    18.61 o
   9   7   0   101.67   106.57     6.65 o
  10   7   0    98.93   113.91     6.52 o
  11   7   0   394.20   394.44     9.08 o
  12   7   0     3.20     9.86     3.22 o
  13   7   0    61.74    62.27     9.89 o
   0   8   0  7475.77  7117.24    51.87 o
   1   8   0   182.14   217.75     7.63 o
   2   8   0  6184.32  6265.10    42.60 o
   3   8   0  1985.66  2057.76    21.92 o
   4   8   0  2953.27  3120.16    27.43 o
   5   8   0  8800.12  9010.24    48.94 o
   6   8   0  8898.21  9478.27    60.45 o
   7   8   0  5697.95  6165.32    42.54 o
   8   8   0    30.24    28.61     5.11 o
   9   8   0  1306.26  1392.61    19.71 o
  10   8   0   434.67   442.79    10.42 o
  11   8   0  3471.84  3628.84    26.75 o
  12   8   0   143.19   125.42     6.23 o
   1   9   0  2409.57  2378.70    26.00 o
   2   9   0   182.19   204.92     8.72 o
   3   9   0  4725.43  4885.94    39.41 o
   4   9   0  1945.34  2004.08    21.40 o
   5   9   0  4726.53  5015.59    35.07 o
   6   9   0  5291.63  5387.55    43.91 o
   7   9   0   744.71   772.70    16.20 o
   8   9   0  4918.02  5219.96    37.92 o
   9   9   0   110.77   107.76     6.64 o
  10   9   0  1760.77  1831.92    23.41 o
  11   9   0   451.31   431.44    10.46 o
   0  10   0   501.97   509.46    19.54 o
   1  10   0    24.90    28.00     6.21 o
   2  10   0  1414.85  1395.34    24.02 o
   3  10   0   149.36   162.20     9.41 o
   4  10   0  1256.29  1228.49    23.00 o
   5  10   0    59.39    75.91     7.76 o
   6  10   0   189.37   188.17     9.42 o
   7  10   0   227.77   223.41     9.06 o
   8  10   0   175.49   205.91     8.90 o
   9  10   0   123.40   135.20     8.04 o
  10  10   0    18.50    16.53     3.16 o
   1  11   0  6238.38  6384.09    48.40 o
   2  11   0  1977.90  1973.64    27.68 o
   3  11   0  6470.75  6464.81    50.65 o
   4  11   0   792.52   819.06    20.57 o
   5  11   0  2427.35  2433.97    32.26 o
   6  11   0  2896.54  3161.49    37.64 o
   7  11   0    51.18    46.18     7.32 o
   8  11   0  3557.37  3705.90    46.90 o
   9  11   0     3.43     5.89     3.09 <
   0  12   0  7827.84  8105.69    71.49 o
   1  12   0    27.17    13.28     4.63 <
   2  12   0   631.29   620.20    14.35 o
   3  12   0   540.51   495.06    13.15 o
   4  12   0    66.06    48.52     6.44 o
   5  12   0  1134.50  1201.60    19.39 o
   6  12   0   504.06   534.43    14.36 o
   7  12   0   614.27   696.89    16.95 o
   8  12   0    22.20    22.22     4.28 o
   1  13   0   657.68   625.74    13.44 o
   2  13   0   119.65   100.65     5.89 o
   3  13   0    40.36    46.14     5.49 o
   4  13   0  2023.09  2007.85    22.09 o
   5  13   0    47.40    54.81     5.52 o
   6  13   0  1579.36  1589.55    32.27 o
   0  14   0  1052.42   953.53    24.43 o
   1  14   0   442.22   411.83    12.30 o
   2  14   0  3381.78  3141.10    37.36 o
 -14   1   1   430.99   419.19     7.84 o
 -13   1   1  2807.30  2959.27    22.14 o
 -12   1   1  1149.19  1186.93    15.39 o
 -11   1   1  1016.71  1008.41    12.38 o
 -10   1   1  7039.74  7050.60    32.89 o
  -9   1   1   166.69   182.39     5.74 o
  -8   1   1 13736.30 13703.20    42.17 o
  -7   1   1   734.85   683.69    17.54 o
  -6   1   1  8700.61  8287.97    56.00 o
  -5   1   1   280.73   318.87    13.24 o
  -4   1   1 24962.20 24014.70   104.24 o
  -3   1   1 27331.70 27787.40   133.34 o
  -2   1   1 21553.20 21221.90   120.65 o
  -1   1   1 24491.90 26513.00   150.66 o
   0   1   1  2989.66  3036.58    19.88 o
   1   1   1 37252.10 36163.80   152.15 o
   2   1   1  1593.19  1504.17    23.54 o
   3   1   1 37311.20 35443.10   212.33 o
   4   1   1   641.20   676.22    21.11 o
   5   1   1  1832.06  1697.53    24.18 o
   6   1   1  4421.01  4341.35    39.53 o
   7   1   1  4185.87  4440.37    25.18 o
   8   1   1 22513.50 22872.50    52.40 o
   9   1   1  3078.36  3190.36    21.83 o
  10   1   1  5548.17  5589.44    30.66 o
  11   1   1    99.00    94.68     5.35 o
  12   1   1  1361.22  1322.59    14.65 o
  13   1   1   636.61   671.91    11.21 o
  14   1   1  2386.84  2328.79    18.50 o
 -14   2   1  1003.66   977.09    12.34 o
 -13   2   1   954.44   943.17    14.98 o
 -12   2   1  4054.91  4044.70    27.30 o
 -11   2   1  8481.09  8889.82    37.00 o
 -10   2   1   912.25   902.51    12.74 o
  -9   2   1  1634.81  1557.82    16.46 o
  -8   2   1    87.12    88.89     4.45 o
  -7   2   1  9488.48  9522.63    44.73 o
  -6   2   1  4366.80  4582.08    43.70 o
  -5   2   1 19560.90 19340.30   112.58 o
  -4   2   1  5341.22  5893.08    50.63 o
  -3   2   1  1845.86  1625.20    28.13 o
  -2   2   1  2708.38  2438.57    34.42 o
  -1   2   1  1996.01  1823.10    24.34 o
   0   2   1 41826.60 46884.70   166.89 o
   1   2   1  9866.30  8832.20    59.43 o
   2   2   1  1308.35  1484.54    25.54 o
   3   2   1  2027.52  1998.09    30.43 o
   4   2   1   799.40   827.60    17.47 o
   5   2   1  9680.07  9053.07    57.24 o
   6   2   1 18402.10 18728.10    87.40 o
   7   2   1  4475.12  4424.00    25.34 o
   8   2   1   954.61   930.59    11.36 o
   9   2   1  4628.64  4586.12    27.08 o
  10   2   1   314.41   326.67     7.58 o
  11   2   1  7360.36  7573.88    35.27 o
  12   2   1   111.81   119.17     5.80 o
  13   2   1  2159.46  2067.78    19.81 o
  14   2   1   370.70   333.73     7.21 o
 -14   3   1   275.37   270.74     7.09 o
 -13   3   1     3.38     5.66     3.18 <
 -12   3   1    22.46    28.80     4.26 o
 -11   3   1  2260.00  2335.08    21.12 o
 -10   3   1    82.93    86.61     5.26 o
  -9   3   1   202.34   184.27     6.56 o
  -8   3   1   432.47   474.86     8.26 o
  -7   3   1  3254.86  3100.25    22.08 o
  -6   3   1  3013.04  2769.98    42.57 o
  -5   3   1   916.93   918.05    23.87 o
  -4   3   1   892.00   979.95    22.80 o
  -3   3   1  5775.44  5308.89    57.92 o
  -2   3   1   403.62   288.79    11.80 o
  -1   3   1 52061.40 53859.90   166.24 o
   0   3   1  5276.78  5007.16    38.28 o
   1   3   1  1685.79  1509.79    26.32 o
   2   3   1 14151.90 13067.00    82.54 o
   3   3   1   868.58   691.29    20.09 o
   4   3   1   774.11   675.04    16.41 o
   5   3   1  1086.51   998.63    21.03 o
   6   3   1  1645.20  1629.24    24.70 o
   7   3   1  2972.95  2938.62    19.60 o
   8   3   1    52.68    65.92     4.48 o
   9   3   1  1024.13  1081.11    14.55 o
  10   3   1   156.22   147.11     6.19 o
  11   3   1   301.29   275.67     8.66 o
  12   3   1  1927.19  2020.07    18.49 o
  13   3   1     0.47     2.71     3.49 <
  14   3   1     4.06     7.49     3.15 <
 -14   4   1  4828.68  4836.74    33.63 o
 -13   4   1   354.91   349.84     8.31 o
 -12   4   1  2097.97  2133.90    19.44 o
 -11   4   1  2627.83  2743.45    23.29 o
 -10   4   1   693.83   706.52    12.16 o
  -9   4   1 20369.80 21310.70    72.25 o
  -8   4   1   512.82   563.24    10.41 o
  -7   4   1 12232.10 12617.50    47.49 o
  -6   4   1  2041.94  2082.51    22.81 o
  -5   4   1  3215.90  3312.28    41.10 o
  -4   4   1  7622.81  7169.52    74.80 o
  -3   4   1 28494.60 27852.70   109.00 o
  -2   4   1 15764.00 15511.30    83.66 o
  -1   4   1  7845.00  7179.97    67.00 o
   0   4   1 13309.30 13232.30    67.94 o
   1   4   1    44.83    32.53     5.15 o
   2   4   1 12933.90 11768.10    83.46 o
   3   4   1    76.79   137.60     8.56 o
   4   4   1 24689.60 23605.30   105.43 o
   5   4   1  3498.81  3553.55    41.37 o
   6   4   1  7838.43  8344.22    39.61 o
   7   4   1 11543.60 11724.10    44.85 o
   8   4   1   654.03   686.96    12.55 o
   9   4   1  8104.13  8217.06    42.74 o
  10   4   1   913.68   904.33    14.32 o
  11   4   1  5335.18  5505.02    33.29 o
  12   4   1   564.36   578.43    10.50 o
  13   4   1  3019.39  3027.17    21.76 o
  14   4   1  1538.02  1512.91    25.87 o
 -14   5   1  1443.95  1399.09    23.64 o
 -13   5   1   107.48   115.81     5.44 o
 -12   5   1  1591.93  1632.99    17.09 o
 -11   5   1  2715.21  2783.57    25.69 o
 -10   5   1   543.81   562.78    12.76 o
  -9   5   1  2161.80  2314.87    28.36 o
  -8   5   1  1933.02  2115.41    23.07 o
  -7   5   1   527.72   473.87     9.36 o
  -6   5   1  1663.83  1601.41    17.56 o
  -5   5   1    12.11    42.85     5.92 o
  -4   5   1  6204.26  6357.59    56.52 o
  -3   5   1 11468.60 12404.60    78.33 o
  -2   5   1  4892.50  4943.95    56.69 o
  -1   5   1 11188.50 10889.50    79.15 o
   0   5   1  1042.11  1196.33    18.85 o
   1   5   1  7209.94  6705.75    46.06 o
   2   5   1   305.02   278.16    12.24 o
   3   5   1 13432.20 13350.00    73.70 o
   4   5   1  3106.39  3102.05    40.66 o
   5   5   1  2796.07  2610.37    28.58 o
   6   5   1  3844.70  3893.27    25.45 o
   7   5   1  1356.82  1403.12    15.80 o
   8   5   1   203.19   236.67     8.35 o
   9   5   1   120.34   135.73     6.65 o
  10   5   1  2006.45  2036.95    21.76 o
  11   5   1   264.49   277.33     8.69 o
  12   5   1  4168.15  4126.11    27.34 o
  13   5   1    12.30    13.23     2.68 o
 -13   6   1   255.23   245.63     7.54 o
 -12   6   1   317.01   294.36     8.73 o
 -11   6   1  1789.65  1854.33    18.97 o
 -10   6   1   755.06   752.94    13.09 o
  -9   6   1  1024.23  1056.48    17.27 o
  -8   6   1   259.38   262.23     9.60 o
  -7   6   1  1186.35  1250.37    18.90 o
  -6   6   1    69.70    78.34     5.74 o
  -5   6   1  2017.63  2036.34    18.86 o
  -4   6   1   285.06   299.60     8.80 o
  -3   6   1  4147.31  4279.31    55.97 o
  -2   6   1  4839.77  4704.50    56.59 o
  -1   6   1   989.59   902.00    22.71 o
   0   6   1  3775.24  3560.60    35.93 o
   1   6   1     1.38    21.11     6.16 o
   2   6   1  7806.43  7541.50    61.25 o
   3   6   1   514.62   486.57    16.45 o
   4   6   1  2698.31  2694.14    25.11 o
   5   6   1    39.75    55.63     4.76 o
   6   6   1  2925.97  2800.14    24.08 o
   7   6   1   395.32   431.61    10.86 o
   8   6   1   275.11   271.29     9.42 o
   9   6   1  1234.86  1325.51    18.35 o
  10   6   1   279.04   272.39    10.43 o
  11   6   1   532.10   546.44    10.74 o
  12   6   1    15.77    15.59     3.03 o
  13   6   1   936.28   885.29    14.15 o
 -13   7   1   916.17   869.92    18.48 o
 -12   7   1  2241.24  2378.13    23.44 o
 -11   7   1  1653.45  1712.92    18.74 o
 -10   7   1  2455.95  2571.90    26.54 o
  -9   7   1   374.89   423.68    11.94 o
  -8   7   1  5782.38  6046.16    40.10 o
  -7   7   1    12.47    20.20     4.01 o
  -6   7   1 10940.90 11345.60    57.84 o
  -5   7   1  1206.12  1296.07    15.57 o
  -4   7   1  7789.54  8253.87    38.46 o
  -3   7   1  7200.14  7613.45    39.24 o
  -2   7   1  4439.90  4609.45    32.05 o
  -1   7   1 13159.10 12494.80    57.20 o
   0   7   1  1270.76  1263.91    20.06 o
   1   7   1  8547.35  8298.54    53.13 o
   2   7   1  1249.23  1257.65    15.36 o
   3   7   1  9737.58  9818.28    41.96 o
   4   7   1  5687.90  5743.72    34.44 o
   5   7   1  9740.83  9923.22    49.25 o
   6   7   1  5897.09  6088.71    40.83 o
   7   7   1  3808.14  4044.57    33.25 o
   8   7   1  3459.24  3759.79    33.75 o
   9   7   1   835.23   883.49    16.80 o
  10   7   1  4768.11  4972.56    36.52 o
  11   7   1   334.66   302.87     7.79 o
  12   7   1  4455.41  4584.60    28.84 o
 -12   8   1   494.23   496.99    11.85 o
 -11   8   1   187.19   189.24     7.12 o
 -10   8   1   105.86   117.57     6.26 o
  -9   8   1  2038.24  2129.64    27.28 o
  -8   8   1   334.54   389.73    10.33 o
  -7   8   1  1211.87  1315.10    17.80 o
  -6   8   1   127.37   126.39     8.26 o
  -5   8   1   275.69   280.06     9.33 o
  -4   8   1  1944.15  1905.11    20.21 o
  -3   8   1   290.22   280.40     8.57 o
  -2   8   1  1506.69  1463.87    18.40 o
  -1   8   1   411.16   338.64     9.85 o
   0   8   1  2875.31  2912.32    27.16 o
   1   8   1     3.30    -3.58     5.16 <
   2   8   1  2503.46  2487.32    24.48 o
   3   8   1   726.07   728.52    13.17 o
   4   8   1  2892.91  2921.10    26.27 o
   5   8   1    96.19   113.69     7.14 o
   6   8   1   425.51   474.53    13.05 o
   7   8   1   421.78   489.04    13.34 o
   8   8   1    16.93    14.21     4.62 o
   9   8   1  1206.17  1208.19    18.23 o
  10   8   1    97.79   113.36     5.83 o
  11   8   1   357.25   353.81     8.08 o
  12   8   1   174.79   167.43     7.92 o
 -11   9   1    12.94    12.35     3.29 o
 -10   9   1  2475.77  2638.19    22.09 o
  -9   9   1   358.45   346.94    11.26 o
  -8   9   1  2898.19  3087.63    34.25 o
  -7   9   1   695.49   770.60    15.39 o
  -6   9   1  1545.17  1683.09    19.92 o
  -5   9   1  2940.40  3165.12    31.11 o
  -4   9   1   810.11   812.92    15.47 o
  -3   9   1  4976.18  5110.50    39.86 o
  -2   9   1  2236.66  2133.33    27.77 o
  -1   9   1   130.53   116.46     7.70 o
   0   9   1   585.11   610.18    13.40 o
   1   9   1  3177.44  3184.83    30.19 o
   2   9   1  1538.13  1554.87    20.67 o
   3   9   1  6636.29  6633.60    42.59 o
   4   9   1   244.38   247.53     9.32 o
   5   9   1  3178.54  3313.31    31.61 o
   6   9   1  1002.73   986.24    18.89 o
   7   9   1   131.49   139.48     8.25 o
   8   9   1  2009.72  2101.94    26.30 o
   9   9   1   914.84   979.55    16.14 o
  10   9   1  1897.75  1881.19    26.26 o
  11   9   1    18.59    21.14     3.40 o
 -10  10   1   782.93   832.77    15.63 o
  -9  10   1  2768.52  2819.91    29.80 o
  -8  10   1    45.39    54.84     6.02 o
  -7  10   1  8271.66  8877.38    54.41 o
  -6  10   1  1307.45  1497.20    20.34 o
  -5  10   1 14232.60 15389.80    77.35 o
  -4  10   1   590.15   620.40    15.66 o
  -3  10   1  2348.50  2376.06    29.12 o
  -2  10   1   530.20   548.40    15.05 o
  -1  10   1   747.17   755.25    16.50 o
   0  10   1  7345.47  7449.39    50.49 o
   1  10   1  1428.38  1405.46    21.19 o
   2  10   1  6491.72  6875.38    48.00 o
   3  10   1   875.68   875.95    16.99 o
   4  10   1  3714.51  3848.20    31.31 o
   5  10   1  3809.28  4070.82    41.21 o
   6  10   1  5133.92  5678.28    51.29 o
   7  10   1  2884.67  2998.69    32.13 o
   8  10   1  1369.69  1499.10    23.81 o
   9  10   1  2411.79  2426.67    32.53 o
  10  10   1     0.34    11.74     2.94 o
  -9  11   1    75.69    62.39     5.60 o
  -8  11   1   150.28   143.35     7.97 o
  -7  11   1   219.05   218.98    11.54 o
  -6  11   1    92.77    99.59     8.13 o
  -5  11   1     4.08     1.61     6.02 <
  -4  11   1     6.49    -1.09     6.69 <
  -3  11   1   141.72   133.47     8.03 o
  -2  11   1   580.58   557.18    14.20 o
  -1  11   1     8.08    21.86     6.52 o
   0  11   1   116.33   131.51     7.35 o
   1  11   1   441.70   443.99    13.06 o
   2  11   1   983.57   964.23    19.45 o
   3  11   1  1609.46  1657.26    24.50 o
   4  11   1    48.07    60.84     7.41 o
   5  11   1    15.52    20.13     6.89 <
   6  11   1     1.94     8.04     5.07 <
   7  11   1   144.85   178.30     9.13 o
   8  11   1   833.52   893.06    19.67 o
   9  11   1    30.32    23.61     3.45 o
  -8  12   1    41.48    47.56     6.01 o
  -7  12   1  1813.88  1749.25    25.53 o
  -6  12   1    10.37    17.02     4.85 o
  -5  12   1  1822.92  1948.06    22.27 o
  -4  12   1  1402.79  1486.89    21.26 o
  -3  12   1  1535.43  1603.20    23.36 o
  -2  12   1  3587.44  3540.63    31.77 o
  -1  12   1   843.85   809.70    14.70 o
   0  12   1  2698.28  2678.57    28.49 o
   1  12   1    72.28    68.69     6.85 o
   2  12   1  4462.75  4412.10    36.41 o
   3  12   1     5.92    11.26     4.81 <
   4  12   1  2744.28  2882.90    34.22 o
   5  12   1   922.95   951.93    18.63 o
   6  12   1   261.50   305.20    11.57 o
   7  12   1  1119.77  1106.28    23.47 o
  -6  13   1  2723.04  2755.59    42.82 o
  -5  13   1   201.39   192.44     8.15 o
  -4  13   1  2255.50  2295.73    22.99 o
  -3  13   1  1189.39  1240.89    17.15 o
  -2  13   1  1052.89  1019.72    15.50 o
  -1  13   1  3207.55  3142.68    28.94 o
   0  13   1     8.73     7.14     3.70 <
   1  13   1  2567.50  2410.77    22.34 o
   2  13   1    98.37    95.63     5.75 o
   3  13   1  2840.60  2829.26    28.39 o
   4  13   1   527.82   511.94    12.57 o
   5  13   1  1757.95  1734.19    25.24 o
  -2  14   1    17.91    26.57     5.05 o
  -1  14   1   210.42   173.04     9.90 o
   0  14   1     6.23     5.86     4.35 <
   1  14   1     1.98    -5.79     3.17 <
   2  14   1     3.82     6.64     3.79 <
 -15   0   2    81.25    75.52     7.87 o
 -14   0   2  3538.44  3538.97    29.33 o
 -13   0   2  1337.26  1370.54    21.51 o
 -12   0   2 17522.30 18352.10    76.93 o
 -11   0   2   915.86   972.38    19.35 o
 -10   0   2  6692.15  6831.71    45.85 o
  -9   0   2   562.12   551.02    12.42 o
  -8   0   2  2343.39  2456.40    23.42 o
  -7   0   2 14551.10 14058.30   106.08 o
  -6   0   2   317.43   360.22    16.19 o
  -5   0   2 20751.50 19013.20   117.75 o
  -4   0   2  1473.31  1219.49    25.76 o
  -3   0   2  7140.74  6758.93    98.07 o
  -2   0   2 25076.70 23821.80   164.02 o
  -1   0   2  7285.79  7050.58    70.00 o
   0   0   2 49159.80 55667.60   244.98 o
   1   0   2 23414.10 21101.70   147.00 o
   2   0   2   730.69   693.39    20.13 o
   3   0   2   478.54   472.63    16.93 o
   4   0   2 34687.60 32791.40   188.47 o
   5   0   2   105.90    60.58     9.20 o
   6   0   2 36504.50 36094.90   195.16 o
   7   0   2  5217.55  5099.51    38.86 o
   8   0   2   127.16   136.18     6.17 o
   9   0   2  3305.27  3338.55    28.10 o
  10   0   2   304.20   283.99    11.18 o
  11   0   2 14524.60 15069.50    75.27 o
  12   0   2   176.59   160.98     7.43 o
  13   0   2  4125.09  4017.16    33.78 o
  14   0   2   293.56   282.39    10.39 o
 -15   1   2  1304.35  1328.05    27.61 o
 -14   1   2    51.39    38.89     3.29 o
 -13   1   2   998.34  1018.03    13.31 o
 -12   1   2   209.06   207.24     7.19 o
 -11   1   2   222.97   217.10     6.76 o
 -10   1   2  1535.01  1537.58    16.73 o
  -9   1   2  1232.55  1225.62    12.97 o
  -8   1   2  3326.62  3432.99    19.40 o
  -7   1   2   219.59   244.30    11.39 o
  -6   1   2  1674.87  1756.61    26.44 o
  -5   1   2   755.50   594.01    15.25 o
  -4   1   2  3529.42  3034.70    33.41 o
  -3   1   2 35745.50 34934.40   138.75 o
  -2   1   2 22594.10 24008.60   103.13 o
  -1   1   2   423.94   540.60    12.16 o
   0   1   2   155.59   151.37     4.32 o
   1   1   2   177.98   134.25     5.20 o
   2   1   2   151.56   132.23     7.14 o
   3   1   2 21680.10 19548.00    84.04 o
   4   1   2  2853.71  2454.33    36.89 o
   5   1   2  5871.46  5885.69    50.06 o
   6   1   2   822.54   803.12    17.06 o
   7   1   2   248.38   279.37     6.66 o
   8   1   2  4952.21  4807.25    23.39 o
   9   1   2  1624.02  1584.13    14.28 o
  10   1   2   613.88   613.22    10.13 o
  11   1   2   650.46   635.86    10.75 o
  12   1   2   221.03   252.11     7.08 o
  13   1   2   789.08   771.19    10.59 o
  14   1   2  1422.24  1423.45    14.90 o
 -14   2   2  4241.38  4318.40    27.10 o
 -13   2   2    39.55    31.37     3.55 o
 -12   2   2   920.55   948.80    14.10 o
 -11   2   2  1670.85  1730.07    20.23 o
 -10   2   2   382.79   368.28     8.39 o
  -9   2   2  5706.08  5658.04    29.15 o
  -8   2   2   179.13   142.21     4.89 o
  -7   2   2  3242.95  3355.75    24.92 o
  -6   2   2   543.45   558.89    15.35 o
  -5   2   2 20039.90 20627.30   127.09 o
  -4   2   2   167.49   253.60    11.16 o
  -3   2   2 23605.60 23561.50   114.75 o
  -2   2   2  8242.80  8370.73    66.00 o
  -1   2   2  4090.00  4026.27    35.32 o
   0   2   2  1719.51  1669.63    18.08 o
   1   2   2 10252.20  9527.88    54.65 o
   2   2   2 13077.50 12471.70    57.77 o
   3   2   2    15.17    30.60     5.25 o
   4   2   2  1849.89  1675.10    29.18 o
   5   2   2  4621.18  4958.49    46.97 o
   6   2   2  3839.85  4057.07    48.35 o
   7   2   2  4029.13  3996.56    21.83 o
   8   2   2  2830.29  2921.16    19.34 o
   9   2   2  8093.57  7998.00    33.36 o
  10   2   2  1531.72  1471.87    15.26 o
  11   2   2   928.42   942.35    13.42 o
  12   2   2   103.13    91.61     4.77 o
  13   2   2  2150.90  2124.28    20.65 o
  14   2   2   131.89   124.85     5.10 o
 -14   3   2    41.80    32.78     3.43 o
 -13   3   2  2930.25  2991.53    24.76 o
 -12   3   2  2338.92  2335.07    23.10 o
 -11   3   2  5682.51  5664.01    33.89 o
 -10   3   2  3852.42  3975.09    27.34 o
  -9   3   2  1454.30  1503.22    15.86 o
  -8   3   2 11637.70 11998.40    43.53 o
  -7   3   2   427.24   476.40     8.48 o
  -6   3   2  5387.82  5140.53    62.65 o
  -5   3   2  1271.76  1321.79    27.89 o
  -4   3   2 43623.60 45421.40   163.96 o
  -3   3   2  8646.37  8993.72    68.85 o
  -2   3   2 23652.00 24255.50   101.42 o
  -1   3   2 19829.60 20018.30    85.99 o
   0   3   2  9836.86  9484.26    50.91 o
   1   3   2 24216.20 24798.60   123.76 o
   2   3   2    16.26    35.61     5.21 o
   3   3   2 37905.00 38172.60   124.88 o
   4   3   2    16.95    27.48     5.27 o
   5   3   2  9624.68  9119.49    54.99 o
   6   3   2  1572.92  1521.59    16.50 o
   7   3   2  7768.75  8050.32    32.91 o
   8   3   2  4710.40  4904.49    27.68 o
   9   3   2  3945.63  4025.34    26.18 o
  10   3   2  3484.28  3483.88    28.43 o
  11   3   2   180.21   167.55     7.27 o
  12   3   2  6853.73  6910.75    33.03 o
  13   3   2    29.57    28.73     3.80 o
  14   3   2  3297.68  3249.89    32.40 o
 -14   4   2     9.23    11.66     2.65 o
 -13   4   2    42.82    37.60     3.77 o
 -12   4   2    53.62    61.66     4.81 o
 -11   4   2   540.73   547.28    10.37 o
 -10   4   2    14.54    11.60     4.00 <
  -9   4   2     8.37    22.76     3.66 o
  -8   4   2   201.27   198.51     7.23 o
  -7   4   2  2162.38  2133.34    21.15 o
  -6   4   2   390.71   480.43    10.80 o
  -5   4   2   370.34   453.32    14.18 o
  -4   4   2   920.88   813.75    23.64 o
  -3   4   2  2438.58  2636.61    32.35 o
  -2   4   2   167.47   142.96    10.00 o
  -1   4   2 17584.10 17311.00    95.86 o
   0   4   2    59.00    69.36     5.16 o
   1   4   2  3583.63  3327.34    29.17 o
   2   4   2  1159.53  1112.98    20.76 o
   3   4   2  2422.42  2450.42    30.87 o
   4   4   2   524.73   588.33    17.89 o
   5   4   2  6736.47  6772.06    64.29 o
   6   4   2  4951.00  5339.43    25.51 o
   7   4   2    10.69    37.42     3.61 o
   8   4   2    62.44    71.30     4.59 o
   9   4   2     5.06     9.78     3.38 <
  10   4   2   699.03   681.61    13.53 o
  11   4   2   609.59   635.57    11.90 o
  12   4   2    28.36    26.46     3.49 o
  13   4   2    30.90    38.85     4.29 o
 -14   5   2    56.19    46.38     6.85 o
 -13   5   2  1617.35  1663.19    18.12 o
 -12   5   2  1466.29  1560.97    18.43 o
 -11   5   2  3173.45  3292.29    26.66 o
 -10   5   2  1664.61  1605.88    18.56 o
  -9   5   2  1370.34  1424.08    19.04 o
  -8   5   2  2910.35  3064.20    29.13 o
  -7   5   2    23.08    48.84     4.80 o
  -6   5   2 19076.50 19715.60    66.02 o
  -5   5   2   108.26   111.95     6.07 o
  -4   5   2  9590.18 10006.80    80.54 o
  -3   5   2  6543.58  7206.79    59.89 o
  -2   5   2  4010.41  4120.09    48.97 o
  -1   5   2  5155.50  4537.74    55.97 o
   0   5   2  3472.38  3061.49    32.86 o
   1   5   2 11704.90 11348.90    56.09 o
   2   5   2  2324.25  2215.53    32.25 o
   3   5   2 10102.70  9965.06    66.61 o
   4   5   2   511.88   442.77    18.58 o
   5   5   2 19608.20 19834.10    61.81 o
   6   5   2   530.12   498.01     9.42 o
   7   5   2  8546.25  8694.10    38.97 o
   8   5   2   164.73   156.50     6.29 o
   9   5   2   326.55   302.72     9.42 o
  10   5   2  4073.43  4229.07    30.80 o
  11   5   2    19.05    16.48     4.19 o
  12   5   2  2072.60  2068.99    18.95 o
  13   5   2   256.71   252.56     6.54 o
 -13   6   2    78.30    72.49     5.05 o
 -12   6   2  1190.46  1245.70    15.08 o
 -11   6   2  1952.50  2031.53    21.40 o
 -10   6   2  1673.42  1631.23    21.02 o
  -9   6   2  6843.49  7085.31    45.19 o
  -8   6   2 11079.80 11727.20    58.82 o
  -7   6   2  3303.95  3570.97    30.24 o
  -6   6   2    68.49    64.50     4.67 o
  -5   6   2  5397.68  5799.15    30.21 o
  -4   6   2 12307.20 12583.90    45.57 o
  -3   6   2  7491.73  7237.81    66.24 o
  -2   6   2   577.03   486.90    20.42 o
  -1   6   2  3387.69  3163.25    40.41 o
   0   6   2  8545.70  8091.71    57.52 o
   1   6   2  1670.67  1766.01    24.63 o
   2   6   2 20145.90 18731.40    90.25 o
   3   6   2    13.65    35.62     5.55 o
   4   6   2 17708.40 17748.80    65.27 o
   5   6   2    74.32    80.02     4.77 o
   6   6   2  4114.03  4254.20    26.66 o
   7   6   2  3559.82  3539.59    26.94 o
   8   6   2  5317.85  5464.17    36.85 o
   9   6   2  5516.46  5599.38    40.66 o
  10   6   2   385.96   377.60     9.75 o
  11   6   2  2246.82  2263.00    22.20 o
  12   6   2   228.79   242.88     6.75 o
  13   6   2  2463.47  2308.85    23.62 o
 -13   7   2   124.36   110.46     6.32 o
 -12   7   2    35.28    29.34     3.53 o
 -11   7   2   280.58   284.27     7.93 o
 -10   7   2   224.23   215.14     7.33 o
  -9   7   2   328.17   339.61    10.83 o
  -8   7   2   122.40   128.53     7.94 o
  -7   7   2   838.52   886.56    14.11 o
  -6   7   2  1550.76  1562.36    19.09 o
  -5   7   2   645.35   618.06    10.93 o
  -4   7   2   215.66   234.97     6.98 o
  -3   7   2     7.70    21.33     3.82 o
  -2   7   2  3475.77  3402.64    25.66 o
  -1   7   2     8.79    27.19     4.22 o
   0   7   2   401.02   410.99     9.82 o
   1   7   2    56.78    61.87     4.75 o
   2   7   2  1660.27  1561.71    15.73 o
   3   7   2   545.43   477.30     9.27 o
   4   7   2  1174.27  1176.06    17.28 o
   5   7   2   860.34   848.28    15.49 o
   6   7   2   179.32   163.01     6.71 o
   7   7   2  1005.35  1095.93    16.63 o
   8   7   2    26.26    30.68     4.74 o
   9   7   2    19.11    26.48     5.61 o
  10   7   2     0.85     4.12     3.45 <
  11   7   2    20.90    25.24     3.31 o
  12   7   2     1.99     8.40     2.51 o
 -12   8   2  2126.09  2278.78    24.85 o
 -11   8   2  2037.12  2052.05    25.48 o
 -10   8   2  3487.03  3724.08    27.60 o
  -9   8   2  2145.10  2143.45    24.61 o
  -8   8   2   168.65   169.34     8.36 o
  -7   8   2  7378.28  8002.63    40.55 o
  -6   8   2     1.29    14.43     4.40 o
  -5   8   2  8972.66  9559.18    50.91 o
  -4   8   2    16.26    21.81     4.29 o
  -3   8   2  4518.80  4429.79    31.82 o
  -2   8   2  4588.14  4588.90    33.65 o
  -1   8   2  5312.00  5209.75    40.77 o
   0   8   2  6171.50  5978.60    37.55 o
   1   8   2  2584.16  2538.90    27.28 o
   2   8   2  8125.06  8131.87    40.74 o
   3   8   2   816.00   782.70    13.57 o
   4   8   2  3799.71  3623.56    28.57 o
   5   8   2  3094.30  3067.37    31.36 o
   6   8   2  8229.69  8548.48    51.23 o
   7   8   2   992.29  1067.82    19.51 o
   8   8   2  1340.58  1456.18    20.07 o
   9   8   2  3452.04  3550.46    28.37 o
  10   8   2   519.52   516.12    10.72 o
  11   8   2  6156.95  5985.25    31.76 o
 -11   9   2  1559.56  1663.36    19.72 o
 -10   9   2  1483.20  1474.48    17.75 o
  -9   9   2    94.54    91.22     6.21 o
  -8   9   2  5696.36  6171.69    48.72 o
  -7   9   2  1205.83  1334.57    21.44 o
  -6   9   2  4135.75  4488.91    33.87 o
  -5   9   2   184.49   180.97     8.40 o
  -4   9   2  2316.25  2541.83    26.11 o
  -3   9   2   579.85   543.80    12.74 o
  -2   9   2  4172.53  4199.55    35.64 o
  -1   9   2  3497.56  3546.29    34.28 o
   0   9   2  3138.38  3093.98    32.21 o
   1   9   2  2448.64  2533.95    26.01 o
   2   9   2   117.03   128.96     7.31 o
   3   9   2  7773.27  8007.24    48.08 o
   4   9   2   127.34   140.91     7.61 o
   5   9   2   899.78   951.94    17.84 o
   6   9   2   525.85   533.10    14.57 o
   7   9   2   406.91   438.38    12.36 o
   8   9   2  1828.75  1943.48    23.65 o
   9   9   2  2607.11  2759.41    27.07 o
  10   9   2  2000.53  1957.89    20.27 o
  11   9   2   193.83   189.13     8.09 o
 -10  10   2   964.69  1043.97    15.43 o
  -9  10   2    63.95    77.29     5.29 o
  -8  10   2   519.12   573.69    12.86 o
  -7  10   2   289.20   262.03    10.43 o
  -6  10   2    68.70    72.15     6.99 o
  -5  10   2   172.18   172.38    10.33 o
  -4  10   2   102.65   143.54     9.62 o
  -3  10   2   306.12   311.88    12.13 o
  -2  10   2   216.17   206.70     8.93 o
  -1  10   2    16.80    17.83     5.93 o
   0  10   2   241.91   208.52     9.71 o
   1  10   2   166.05   155.25     7.71 o
   2  10   2    72.85    80.96     6.54 o
   3  10   2     3.57    23.69     5.82 o
   4  10   2   359.49   383.93    11.53 o
   5  10   2     4.30     9.49     5.23 <
   6  10   2   178.37   203.65    11.93 o
   7  10   2   282.04   268.38     9.98 o
   8  10   2   218.28   192.49     8.76 o
   9  10   2    13.92    15.69     4.28 o
  10  10   2    19.55    24.98     3.44 o
  -9  11   2  1457.55  1548.76    35.63 o
  -8  11   2  3160.49  3477.34    35.86 o
  -7  11   2   880.26   985.09    20.53 o
  -6  11   2  3978.74  4264.15    39.09 o
  -5  11   2   618.66   633.28    14.48 o
  -4  11   2  1869.43  1873.17    25.52 o
  -3  11   2  1765.60  1841.05    25.81 o
  -2  11   2  5562.41  5662.13    43.25 o
  -1  11   2  3619.42  3599.98    33.56 o
   0  11   2  1174.74  1201.67    18.89 o
   1  11   2  7140.77  7112.70    46.76 o
   2  11   2  1195.90  1122.43    18.97 o
   3  11   2  7361.26  7552.99    45.18 o
   4  11   2   346.42   329.87    10.83 o
   5  11   2  3574.34  3806.75    38.82 o
   6  11   2   905.24   956.51    20.37 o
   7  11   2  1311.34  1402.73    20.85 o
   8  11   2  2479.05  2510.53    35.71 o
   9  11   2  1140.72  1194.10    22.24 o
  -8  12   2    16.32    26.44     5.96 o
  -7  12   2  1367.87  1528.81    23.10 o
  -6  12   2    60.18    58.13     5.79 o
  -5  12   2  2861.73  3070.73    29.16 o
  -4  12   2    20.05    20.70     5.36 o
  -3  12   2   266.79   251.48     9.87 o
  -2  12   2  1119.69  1127.17    17.35 o
  -1  12   2    70.30    62.71     5.44 o
   0  12   2  5608.76  5550.15    38.43 o
   1  12   2  1392.64  1345.06    20.73 o
   2  12   2  1037.91   980.08    14.74 o
   3  12   2   156.64   148.39     9.10 o
   4  12   2   980.28  1005.05    23.43 o
   5  12   2    31.82    32.63     6.52 o
   6  12   2  3316.98  3457.21    39.49 o
   7  12   2   575.24   562.36    16.54 o
  -6  13   2  2071.94  2141.81    37.50 o
  -5  13   2     0.41     6.89     3.95 <
  -4  13   2  1272.65  1286.02    17.10 o
  -3  13   2    60.57    54.57     4.83 o
  -2  13   2    76.89    78.11     4.94 o
  -1  13   2  1231.78  1224.82    17.19 o
   0  13   2  1050.51   990.91    15.07 o
   1  13   2  1023.97   946.91    14.88 o
   2  13   2   325.98   338.40    10.50 o
   3  13   2   309.11   301.10    10.22 o
   4  13   2  1228.14  1261.68    21.10 o
   5  13   2   546.97   516.07    12.63 o
  -2  14   2   777.82   698.66    27.92 o
  -1  14   2  1390.41  1177.80    27.77 o
   0  14   2  1247.13  1122.10    21.61 o
   1  14   2    12.61     4.66     4.43 <
   2  14   2  4114.03  4040.97    52.43 o
 -15   1   3  4054.24  4187.21    47.68 o
 -14   1   3    11.05     8.35     2.73 o
 -13   1   3  4949.86  5042.42    27.19 o
 -12   1   3    15.13    18.49     3.63 o
 -11   1   3  5728.87  5732.27    31.62 o
 -10   1   3  1528.30  1493.64    15.46 o
  -9   1   3  1517.47  1512.66    14.98 o
  -8   1   3  4074.93  4199.02    23.67 o
  -7   1   3  2206.57  2260.09    22.88 o
  -6   1   3 27609.40 27962.10    95.23 o
  -5   1   3    22.70    32.18     5.71 o
  -4   1   3 21769.90 20760.50    98.34 o
  -3   1   3  3599.33  3543.00    44.67 o
  -2   1   3 15048.30 15061.40    67.46 o
  -1   1   3   178.41   170.41     7.94 o
   0   1   3   943.02   831.63    10.98 o
   1   1   3  6961.62  6400.35    41.51 o
   2   1   3  6327.00  5870.95    40.81 o
   3   1   3 46496.10 43791.40   133.93 o
   4   1   3  4752.28  4420.48    45.79 o
   5   1   3  9073.97  9137.22    55.31 o
   6   1   3   714.48   602.63    15.49 o
   7   1   3 11375.60 11354.10    36.83 o
   8   1   3 11664.20 11643.20    40.52 o
   9   1   3  3889.56  3772.44    22.47 o
  10   1   3  1271.79  1295.46    13.64 o
  11   1   3  1242.68  1204.63    14.35 o
  12   1   3  3821.20  3844.17    23.63 o
  13   1   3    63.98    53.20     3.72 o
  14   1   3  2913.60  2943.23    25.02 o
 -14   2   3  1637.12  1652.59    17.73 o
 -13   2   3   169.29   177.27     6.04 o
 -12   2   3  6113.19  6274.81    36.21 o
 -11   2   3  1099.76  1133.01    15.15 o
 -10   2   3  1961.97  1974.47    19.37 o
  -9   2   3   163.49   179.65     6.23 o
  -8   2   3  4655.21  4674.51    24.72 o
  -7   2   3 15762.40 16106.00    52.26 o
  -6   2   3  1134.62  1110.59    22.12 o
  -5   2   3 22448.00 22554.70   107.28 o
  -4   2   3    11.56     6.78     5.37 <
  -3   2   3  6574.84  6928.74    56.09 o
  -2   2   3   150.28    95.73     7.41 o
  -1   2   3 26516.90 26115.80    90.57 o
   0   2   3 38597.30 39509.90   102.35 o
   1   2   3  2911.16  2721.43    23.79 o
   2   2   3  8463.28  8307.35    43.28 o
   3   2   3  1381.38  1311.06    18.44 o
   4   2   3 11287.20 10691.30    70.15 o
   5   2   3   170.66   160.38     8.15 o
   6   2   3 29258.00 30034.90    79.44 o
   7   2   3   294.67   282.65     6.37 o
   8   2   3  3557.71  3459.29    20.69 o
   9   2   3   740.45   743.55    10.74 o
  10   2   3   489.99   499.30     9.41 o
  11   2   3  2921.71  2948.47    20.97 o
  12   2   3  2541.24  2599.70    20.54 o
  13   2   3  3288.46  3226.51    22.33 o
  14   2   3     2.01     8.73     3.08 <
 -14   3   3   192.07   214.01     6.49 o
 -13   3   3   836.20   878.73    12.38 o
 -12   3   3    14.87    21.83     3.74 o
 -11   3   3  2942.63  3104.13    26.00 o
 -10   3   3    66.10    69.64     4.40 o
  -9   3   3   128.74   130.52     5.70 o
  -8   3   3    40.06    39.05     3.87 o
  -7   3   3   359.55   292.72     8.35 o
  -6   3   3  1664.48  1503.34    28.57 o
  -5   3   3  4870.65  4990.67    48.46 o
  -4   3   3  4901.42  5392.88    43.14 o
  -3   3   3  2346.57  2353.31    35.40 o
  -2   3   3    33.20    55.23     6.55 o
  -1   3   3 18845.10 18009.70    75.44 o
   0   3   3   548.47   329.37    10.76 o
   1   3   3   157.88   147.66     6.64 o
   2   3   3  9773.81  9380.69    58.70 o
   3   3   3  1162.71  1194.89    21.71 o
   4   3   3     4.04    31.89     6.66 o
   5   3   3  5712.93  5482.05    51.30 o
   6   3   3     9.04    10.06     2.87 o
   7   3   3   136.05   154.37     5.50 o
   8   3   3   604.76   562.63     9.97 o
   9   3   3    92.90   112.72     4.91 o
  10   3   3  3369.89  3547.97    24.84 o
  11   3   3   342.21   351.80     8.92 o
  12   3   3   861.07   863.23    12.28 o
  13   3   3   761.59   705.95    11.36 o
 -14   4   3  4472.97  4607.33    27.63 o
 -13   4   3   938.36  1012.83    14.39 o
 -12   4   3  2813.57  2874.61    24.75 o
 -11   4   3  1023.92  1003.33    13.81 o
 -10   4   3  2656.73  2735.85    21.56 o
  -9   4   3  7201.39  7396.23    37.40 o
  -8   4   3  6854.88  7025.09    34.03 o
  -7   4   3  2336.15  2378.34    21.80 o
  -6   4   3  1131.67  1187.13    15.40 o
  -5   4   3 17782.10 19407.40    97.62 o
  -4   4   3   762.72   660.71    19.50 o
  -3   4   3 54857.00 58606.20   171.99 o
  -2   4   3  3819.37  4065.27    40.00 o
  -1   4   3  9832.91 10062.80    59.71 o
   0   4   3  3751.50  3817.57    29.92 o
   1   4   3  3382.20  3372.12    31.78 o
   2   4   3 15504.90 14082.20    74.92 o
   3   4   3  2199.31  1918.57    28.35 o
   4   4   3 21722.50 20372.50   104.79 o
   5   4   3   116.60   149.06     6.65 o
   6   4   3  4420.13  4456.70    24.92 o
   7   4   3   757.37   742.65    11.03 o
   8   4   3  6462.62  6581.66    34.01 o
   9   4   3  3529.28  3648.43    27.21 o
  10   4   3  5267.53  5340.54    36.04 o
  11   4   3  3292.12  3370.36    25.62 o
  12   4   3   626.19   625.15    10.44 o
  13   4   3  3187.06  3076.88    31.89 o
 -14   5   3     4.69     2.65     2.98 <
 -13   5   3   639.73   639.24    12.14 o
 -12   5   3   239.91   215.99     6.82 o
 -11   5   3  3829.26  3898.90    27.52 o
 -10   5   3   137.79   138.24     5.84 o
  -9   5   3  2354.80  2457.94    23.59 o
  -8   5   3  3176.06  3372.63    25.92 o
  -7   5   3   339.70   353.92     9.56 o
  -6   5   3  2301.39  2092.48    18.97 o
  -5   5   3  3882.83  3915.96    23.26 o
  -4   5   3  4466.79  4463.03    43.56 o
  -3   5   3  2164.07  2091.03    31.28 o
  -2   5   3  1466.52  1457.65    25.56 o
  -1   5   3  1772.16  1521.26    26.77 o
   0   5   3 14252.20 13775.30    59.20 o
   1   5   3   574.55   506.07    12.51 o
   2   5   3  4936.75  4386.08    40.53 o
   3   5   3  4395.84  4279.20    42.35 o
   4   5   3    75.13    57.71     6.46 o
   5   5   3  7467.68  7268.18    34.09 o
   6   5   3   148.92   147.12     5.09 o
   7   5   3  3127.86  3151.38    27.03 o
   8   5   3    16.89    25.95     4.40 o
   9   5   3  1460.63  1459.57    19.22 o
  10   5   3  4614.98  4681.30    33.56 o
  11   5   3    97.27    95.64     5.17 o
  12   5   3  1502.34  1470.01    16.99 o
  13   5   3    11.58     9.61     2.85 o
 -13   6   3   303.45   271.57    11.84 o
 -12   6   3  1060.94  1093.97    14.37 o
 -11   6   3    66.45    64.11     5.34 o
 -10   6   3  2810.52  2880.55    26.69 o
  -9   6   3    98.06   120.46     6.31 o
  -8   6   3   158.32   167.94     7.74 o
  -7   6   3   470.96   514.73    12.08 o
  -6   6   3   127.93   152.80     5.69 o
  -5   6   3  1621.11  1603.82    15.05 o
  -4   6   3    27.10    24.51     3.22 o
  -3   6   3  1019.08  1016.67    13.45 o
  -2   6   3   584.92   659.32    22.48 o
  -1   6   3   704.66   629.43    16.79 o
   0   6   3  2746.17  2844.95    30.83 o
   1   6   3  2234.88  2197.89    26.82 o
   2   6   3  4439.95  4486.54    31.69 o
   3   6   3  2936.86  2915.77    24.83 o
   4   6   3  2099.04  2014.53    20.10 o
   5   6   3   255.89   268.23     8.23 o
   6   6   3  2140.41  2113.25    19.00 o
   7   6   3   487.42   530.65    11.54 o
   8   6   3    77.03    89.80     5.91 o
   9   6   3   162.61   158.27     7.25 o
  10   6   3    72.26    70.87     4.90 o
  11   6   3   908.97   879.38    12.46 o
  12   6   3    71.55    63.70     3.94 o
 -13   7   3  2774.38  2758.78    41.29 o
 -12   7   3   355.93   341.43     9.36 o
 -11   7   3  4698.33  4991.51    34.94 o
 -10   7   3  1182.17  1218.04    17.12 o
  -9   7   3  5104.71  5348.10    35.90 o
  -8   7   3 10457.50 11438.70    61.42 o
  -7   7   3   789.46   847.22    16.39 o
  -6   7   3  7167.46  7540.80    37.74 o
  -5   7   3   783.90   803.01    12.12 o
  -4   7   3  8578.97  8584.14    41.49 o
  -3   7   3   955.89  1023.96    13.91 o
  -2   7   3 13650.60 13453.70    45.78 o
  -1   7   3  3470.75  3410.73    25.56 o
   0   7   3 13711.20 13192.50    43.93 o
   1   7   3  3793.83  3729.42    23.34 o
   2   7   3  3924.60  4006.06    24.87 o
   3   7   3 10247.00  9735.80    45.08 o
   4   7   3   743.80   687.98    13.32 o
   5   7   3 13558.70 13542.50    64.63 o
   6   7   3  1379.03  1421.07    18.76 o
   7   7   3  4568.22  4752.64    34.42 o
   8   7   3  1274.50  1310.10    18.54 o
   9   7   3  5270.58  5240.16    35.88 o
  10   7   3  5303.88  5416.23    32.54 o
  11   7   3   457.86   437.82     8.80 o
  12   7   3  3551.89  3465.09    25.49 o
 -12   8   3   197.21   189.80     7.57 o
 -11   8   3    18.44    16.09     4.16 o
 -10   8   3   745.08   744.21    13.64 o
  -9   8   3   956.35   980.45    15.88 o
  -8   8   3  2292.21  2532.02    29.43 o
  -7   8   3    63.70    81.27     7.02 o
  -6   8   3    76.80    90.36     6.00 o
  -5   8   3    54.06    83.78     5.78 o
  -4   8   3   466.96   471.75    11.56 o
  -3   8   3  3940.03  3980.46    29.60 o
  -2   8   3   710.83   746.68    13.95 o
  -1   8   3  1079.83  1068.13    15.87 o
   0   8   3  2142.98  2165.99    19.81 o
   1   8   3   375.33   369.27     9.87 o
   2   8   3  3556.41  3345.06    27.86 o
   3   8   3  1036.23   999.22    15.28 o
   4   8   3   789.78   800.45    14.71 o
   5   8   3     2.04    25.52     6.08 o
   6   8   3    20.88    26.80     4.59 o
   7   8   3   130.21   136.93     7.51 o
   8   8   3   334.12   353.41    10.02 o
   9   8   3   244.21   233.36     7.44 o
  10   8   3  1229.32  1220.87    15.56 o
  11   8   3   184.36   158.43     6.21 o
 -11   9   3   230.65   212.12     7.44 o
 -10   9   3  1456.57  1464.86    18.24 o
  -9   9   3  2730.65  2804.25    28.04 o
  -8   9   3  1748.92  1950.44    27.61 o
  -7   9   3  4063.14  4404.96    42.42 o
  -6   9   3  1562.19  1733.09    23.30 o
  -5   9   3   263.26   270.52    10.65 o
  -4   9   3  2010.67  1994.23    23.92 o
  -3   9   3   331.08   310.10    10.66 o
  -2   9   3  5706.52  5678.82    37.55 o
  -1   9   3    92.33    94.59     7.08 o
   0   9   3  1674.19  1644.59    21.79 o
   1   9   3  6785.73  6827.67    42.03 o
   2   9   3    14.90    19.27     5.70 o
   3   9   3  3107.82  3189.23    29.73 o
   4   9   3  1093.93  1139.69    19.80 o
   5   9   3  1162.91  1174.41    21.94 o
   6   9   3     3.47     5.42     4.82 <
   7   9   3  1719.96  1725.43    23.38 o
   8   9   3  1477.34  1581.46    20.94 o
   9   9   3  2200.30  2270.75    27.20 o
  10   9   3   644.92   620.48    11.86 o
 -10  10   3  2162.14  2163.04    21.87 o
  -9  10   3   426.92   406.11     9.22 o
  -8  10   3   764.56   793.66    14.12 o
  -7  10   3  5313.52  5824.18    45.95 o
  -6  10   3   822.44   843.43    18.09 o
  -5  10   3  8978.82  9794.34    62.19 o
  -4  10   3   813.64   885.97    18.92 o
  -3  10   3  1570.47  1630.75    26.84 o
  -2  10   3   610.39   651.44    15.53 o
  -1  10   3  4083.08  4213.88    40.79 o
   0  10   3  8641.10  8844.34    54.38 o
   1  10   3  5745.47  5883.55    40.69 o
   2  10   3  3541.82  3643.17    31.60 o
   3  10   3    65.05    74.16     7.05 o
   4  10   3  1039.74  1079.00    19.83 o
   5  10   3   258.83   268.36    11.06 o
   6  10   3  8568.95  9271.57    58.72 o
   7  10   3   838.67   870.80    17.84 o
   8  10   3  3762.04  4037.58    32.16 o
   9  10   3  1036.07  1071.19    17.23 o
  -9  11   3   129.91   140.79     9.36 o
  -8  11   3    56.46    75.76     6.49 o
  -7  11   3   355.05   359.95    13.77 o
  -6  11   3    19.11    18.07     5.73 o
  -5  11   3   153.24   156.96     8.77 o
  -4  11   3    21.87    30.19     5.28 o
  -3  11   3    65.24    51.87     7.13 o
  -2  11   3  1293.68  1291.15    24.73 o
  -1  11   3     0.06    -0.06     4.94 <
   0  11   3   121.18   131.90     7.26 o
   1  11   3   102.81    96.17     7.03 o
   2  11   3   137.72   140.28     7.31 o
   3  11   3  1205.32  1220.66    20.39 o
   4  11   3  1119.76  1137.67    17.60 o
   5  11   3   111.48   111.44     7.39 o
   6  11   3    31.23    33.43     6.03 o
   7  11   3   187.37   177.32     8.66 o
   8  11   3   646.70   648.40    14.35 o
  -7  12   3  1575.81  1724.15    24.08 o
  -6  12   3   156.12   145.75     6.78 o
  -5  12   3  1373.69  1436.65    19.99 o
  -4  12   3    58.02    53.62     5.69 o
  -3  12   3  1898.85  1988.10    23.45 o
  -2  12   3   442.36   443.80    10.74 o
  -1  12   3  2169.19  2142.25    22.75 o
   0  12   3  1499.04  1469.01    18.31 o
   1  12   3  2162.20  2129.75    22.69 o
   2  12   3  5831.93  5738.71    35.29 o
   3  12   3   750.61   756.32    13.87 o
   4  12   3  2993.79  2975.69    35.55 o
   5  12   3    40.60    32.41     6.94 o
   6  12   3  1426.76  1494.37    24.78 o
   7  12   3   284.92   273.02    11.16 o
  -5  13   3     3.18     4.54     2.98 <
  -4  13   3  2287.34  2271.52    22.31 o
  -3  13   3    86.26    82.18     4.96 o
  -2  13   3  2935.46  2908.66    28.68 o
  -1  13   3   481.44   446.53    10.02 o
   0  13   3  1915.08  1792.36    20.56 o
   1  13   3   753.20   659.75    13.60 o
   2  13   3   765.85   700.83    15.66 o
   3  13   3  3365.31  3307.39    36.59 o
   4  13   3    38.08    37.65     5.29 o
   5  13   3  2789.03  2898.35    45.60 o
  -1  14   3    30.00    38.10     5.86 o
   0  14   3    15.57    13.54     4.71 <
 -14   0   4  3082.27  3037.72    29.31 o
 -13   0   4   135.04   133.82     7.84 o
 -12   0   4 16287.40 16862.20    71.04 o
 -11   0   4   508.84   525.96    13.29 o
 -10   0   4  2240.41  2312.19    28.19 o
  -9   0   4  1808.16  1716.72    26.82 o
  -8   0   4  3808.97  3924.69    33.13 o
  -7   0   4  3185.29  2962.96    33.58 o
  -6   0   4  3657.92  3125.88    47.09 o
  -5   0   4 22971.70 21565.10   114.61 o
  -4   0   4   633.26   712.19    18.99 o
  -3   0   4  2279.65  2507.55    41.80 o
  -2   0   4    56.78    53.37     6.70 o
  -1   0   4 23665.80 23187.90   115.05 o
   0   0   4 12681.90 12553.70    79.46 o
   1   0   4 65792.40 63994.80   367.20 o
   2   0   4 33478.80 32545.20   168.62 o
   3   0   4 17967.90 18290.50    86.14 o
   4   0   4 31571.90 31908.80   156.70 o
   5   0   4  2998.11  3337.29    53.30 o
   6   0   4 12874.50 12411.70    58.72 o
   7   0   4  1009.27   986.99    14.51 o
   8   0   4  5513.37  5448.09    36.57 o
   9   0   4  2127.88  2244.89    24.46 o
  10   0   4   767.41   800.55    16.56 o
  11   0   4  4966.86  5045.90    41.29 o
  12   0   4  3665.74  3672.52    33.09 o
  13   0   4  2221.12  2106.68    26.96 o
 -14   1   4  1265.06  1227.50    14.41 o
 -13   1   4   883.98   935.45    12.00 o
 -12   1   4   275.15   268.89     7.08 o
 -11   1   4   418.56   421.84     9.76 o
 -10   1   4  1317.40  1328.19    15.12 o
  -9   1   4  1958.78  1970.15    17.11 o
  -8   1   4    16.43    18.66     3.35 o
  -7   1   4  3751.45  3825.56    23.69 o
  -6   1   4   531.25   534.77    13.30 o
  -5   1   4  1537.59  1638.11    22.35 o
  -4   1   4  9084.87  8500.74    51.65 o
  -3   1   4   444.86   428.19    13.87 o
  -2   1   4 13330.60 12743.80    57.71 o
  -1   1   4 10808.80 10144.00    50.36 o
   0   1   4   682.02   709.50    14.43 o
   1   1   4 19982.60 19086.40    90.01 o
   2   1   4   734.61   673.59    12.58 o
   3   1   4  6896.94  6621.19    43.57 o
   4   1   4  1124.23  1131.54    18.50 o
   5   1   4    99.20   128.22     7.46 o
   6   1   4    60.70    79.36     3.69 o
   7   1   4  1113.57  1106.86    11.28 o
   8   1   4   783.75   778.94    10.82 o
   9   1   4  5368.93  5475.12    27.53 o
  10   1   4   195.57   180.33     5.68 o
  11   1   4   481.65   445.15     9.27 o
  12   1   4   390.89   401.15     8.25 o
  13   1   4     5.15     9.62     2.70 o
 -14   2   4  1415.27  1401.52    13.60 o
 -13   2   4   445.98   462.66     8.51 o
 -12   2   4   420.96   386.35     9.07 o
 -11   2   4   468.20   435.61     9.00 o
 -10   2   4  1545.13  1548.86    17.49 o
  -9   2   4   592.81   584.20    10.33 o
  -8   2   4  3071.17  2932.65    21.50 o
  -7   2   4 10421.10 10971.70    38.34 o
  -6   2   4   409.27   422.92    15.44 o
  -5   2   4 13132.70 13193.30    72.19 o
  -4   2   4   796.31   855.85    19.04 o
  -3   2   4 28730.50 28865.70   140.03 o
  -2   2   4     0.12    14.95     7.01 <
  -1   2   4  1328.41  1285.70    18.92 o
   0   2   4   773.22   736.58    13.72 o
   1   2   4 12931.40 13018.50    52.46 o
   2   2   4  1895.16  1551.24    20.76 o
   3   2   4 10595.40  9749.67    51.97 o
   4   2   4  5096.64  4914.51    42.35 o
   5   2   4    26.56    29.75     6.20 o
   6   2   4 11844.40 12277.40    41.24 o
   7   2   4  1814.92  1785.98    17.06 o
   8   2   4  2962.54  2926.28    22.13 o
   9   2   4   508.05   510.21     8.91 o
  10   2   4  6322.67  6302.76    30.17 o
  11   2   4   319.67   312.47     7.33 o
  12   2   4   237.05   238.84     7.89 o
  13   2   4   679.15   645.24     9.53 o
 -14   3   4   146.48   154.77     5.44 o
 -13   3   4  2109.21  2174.73    18.66 o
 -12   3   4   100.95    87.18     5.42 o
 -11   3   4  7623.94  7772.09    37.85 o
 -10   3   4   114.22   122.83     5.40 o
  -9   3   4  9861.68  9926.73    41.37 o
  -8   3   4  3137.93  3410.79    21.82 o
  -7   3   4 10800.30 10954.70    35.99 o
  -6   3   4 11386.50 12060.80    49.48 o
  -5   3   4 13396.50 14138.70    82.55 o
  -4   3   4 26171.40 27213.00   117.97 o
  -3   3   4   124.43   170.58    10.18 o
  -2   3   4 13187.30 12653.70    67.80 o
  -1   3   4 12560.70 12454.10    67.31 o
   0   3   4 17201.00 16567.00    72.64 o
   1   3   4   309.05   255.50     8.25 o
   2   3   4  2847.31  2545.95    26.72 o
   3   3   4 10868.00 10194.80    59.94 o
   4   3   4  4500.06  4264.94    48.04 o
   5   3   4 12751.60 12420.20    57.62 o
   6   3   4   119.13   134.15     5.79 o
   7   3   4  8230.27  8151.88    40.22 o
   8   3   4    20.36    29.17     3.81 o
   9   3   4  6715.61  6814.68    35.16 o
  10   3   4  1882.78  1907.99    16.80 o
  11   3   4  2791.81  2756.80    23.05 o
  12   3   4  4561.56  4508.54    33.47 o
  13   3   4   711.57   688.58    11.89 o
 -14   4   4     3.18    11.06     3.00 o
 -13   4   4   353.76   362.64     8.70 o
 -12   4   4    11.51    16.32     3.46 o
 -11   4   4    91.64    96.36     5.16 o
 -10   4   4   108.63   119.60     5.94 o
  -9   4   4   601.67   605.18    11.05 o
  -8   4   4    76.86    90.32     4.71 o
  -7   4   4  1222.87  1363.63    15.26 o
  -6   4   4   658.60   646.29    10.49 o
  -5   4   4  1099.12  1141.11    18.06 o
  -4   4   4   822.73  1006.32    20.16 o
  -3   4   4   192.46   195.01     9.20 o
  -2   4   4  2473.09  2645.64    28.94 o
  -1   4   4  1235.59  1250.85    23.23 o
   0   4   4   943.68   949.32    15.33 o
   1   4   4   197.69   219.86     9.25 o
   2   4   4  1526.04  1508.26    22.97 o
   3   4   4   173.06   141.61     8.74 o
   4   4   4  1880.17  1702.05    32.36 o
   5   4   4   894.33   957.28    13.25 o
   6   4   4  2251.91  2332.92    21.32 o
   7   4   4   503.95   547.04    11.06 o
   8   4   4   412.13   418.21     9.01 o
   9   4   4  2804.48  2770.31    23.17 o
  10   4   4     6.05     9.99     3.28 o
  11   4   4   511.58   525.26    11.16 o
  12   4   4   143.10   157.39     6.78 o
  13   4   4    85.93    72.62     4.54 o
 -13   5   4  3110.60  3167.40    30.48 o
 -12   5   4    87.85    85.39     4.84 o
 -11   5   4  5018.08  5125.19    30.73 o
 -10   5   4   170.16   170.55     6.35 o
  -9   5   4  4597.86  4830.40    30.66 o
  -8   5   4  1739.68  1887.57    20.57 o
  -7   5   4  2055.77  2127.84    20.42 o
  -6   5   4  4464.19  4609.82    29.20 o
  -5   5   4  5822.17  5887.77    28.92 o
  -4   5   4   497.62   577.72    10.59 o
  -3   5   4    60.95    64.26     6.89 o
  -2   5   4 12853.70 13348.40    78.90 o
  -1   5   4  3962.82  3707.59    36.44 o
   0   5   4  8584.32  7445.83    46.48 o
   1   5   4  3146.82  3029.95    32.03 o
   2   5   4  2283.79  2020.92    29.31 o
   3   5   4  2280.04  2011.65    21.67 o
   4   5   4   609.01   589.13    11.01 o
   5   5   4 14461.00 14378.10    54.85 o
   6   5   4     7.14    20.35     3.86 o
   7   5   4  4580.11  4740.76    31.48 o
   8   5   4    19.29    26.48     4.10 o
   9   5   4  3349.34  3303.86    26.11 o
  10   5   4  1784.74  1732.58    17.05 o
  11   5   4  2110.14  2139.23    18.92 o
  12   5   4  2147.06  2180.07    20.96 o
  13   5   4   594.64   555.92    18.54 o
 -13   6   4   512.58   546.82    10.69 o
 -12   6   4  2876.77  2803.23    28.24 o
 -11   6   4   359.97   387.05     9.93 o
 -10   6   4  5247.85  5449.46    35.52 o
  -9   6   4  5439.36  5898.89    35.87 o
  -8   6   4  9882.91 10759.50    52.21 o
  -7   6   4  1034.18  1140.23    16.62 o
  -6   6   4    70.59    72.35     4.72 o
  -5   6   4  1433.34  1470.56    15.28 o
  -4   6   4   782.16   892.92    11.16 o
  -3   6   4  9714.92  9663.90    39.85 o
  -2   6   4  1605.79  1756.96    19.45 o
  -1   6   4 12990.30 13408.40    59.12 o
   0   6   4  6251.44  6511.57    32.24 o
   1   6   4  7987.92  7814.78    36.07 o
   2   6   4 12442.10 11908.30    46.52 o
   3   6   4  8349.34  8056.34    38.95 o
   4   6   4  8410.87  8275.32    40.25 o
   5   6   4  3005.38  3078.39    24.13 o
   6   6   4  5720.73  5808.45    31.07 o
   7   6   4   289.58   298.69     8.34 o
   8   6   4  7107.88  7178.11    38.70 o
   9   6   4   430.90   458.74    10.54 o
  10   6   4  2040.42  2021.49    18.80 o
  11   6   4   995.08   916.03    12.98 o
  12   6   4   207.57   179.20     5.82 o
 -13   7   4   165.60   162.34    13.97 o
 -12   7   4     9.83    17.87     3.36 o
 -11   7   4   765.70   769.95    15.65 o
 -10   7   4  1042.80  1110.88    17.65 o
  -9   7   4   160.85   164.58     7.22 o
  -8   7   4   120.94   144.46     7.53 o
  -7   7   4  2107.78  2326.52    29.75 o
  -6   7   4  1378.77  1478.35    20.80 o
  -5   7   4  4437.54  4579.76    30.67 o
  -4   7   4   996.67   894.91    14.16 o
  -3   7   4   750.96   828.04    12.74 o
  -2   7   4     9.06    21.28     3.60 o
  -1   7   4  4676.51  4312.49    30.63 o
   0   7   4    20.21    16.48     3.36 o
   1   7   4   651.91   684.47    10.55 o
   2   7   4     2.14     8.40     3.81 <
   3   7   4   266.15   230.00     8.19 o
   4   7   4   756.12   714.73    13.25 o
   5   7   4   809.67   762.22    15.12 o
   6   7   4   600.82   571.88    12.38 o
   7   7   4   135.21   139.33     6.43 o
   8   7   4  1465.83  1392.57    17.89 o
   9   7   4   210.01   200.46     7.04 o
  10   7   4    16.71    13.11     2.82 o
  11   7   4    49.71    47.04     3.96 o
  12   7   4    22.22    16.32     5.12 o
 -12   8   4  2613.46  2636.02    29.50 o
 -11   8   4     2.37     8.13     3.42 <
 -10   8   4  3641.58  3653.16    31.44 o
  -9   8   4   820.14   883.03    16.60 o
  -8   8   4  1362.22  1509.68    19.79 o
  -7   8   4  5460.43  5922.27    50.66 o
  -6   8   4  4351.58  4681.97    38.69 o
  -5   8   4 11211.40 11709.40    54.66 o
  -4   8   4    43.78    42.78     4.88 o
  -3   8   4  6023.29  5941.98    35.67 o
  -2   8   4    26.53    44.21     4.72 o
  -1   8   4 14564.90 15033.20    54.96 o
   0   8   4  1184.77  1234.06    14.81 o
   1   8   4 14069.50 14307.00    52.60 o
   2   8   4  1290.39  1244.62    17.91 o
   3   8   4  1910.57  1858.71    20.44 o
   4   8   4  1779.55  1708.36    21.38 o
   5   8   4   302.22   310.89    10.12 o
   6   8   4  9468.75  9883.22    46.15 o
   7   8   4    43.65    44.27     4.61 o
   8   8   4  4996.94  5275.74    35.33 o
   9   8   4  1936.31  1933.01    20.19 o
  10   8   4  1455.00  1414.19    16.89 o
  11   8   4   894.03   790.64    14.49 o
 -11   9   4   826.84   842.88    15.49 o
 -10   9   4    11.73    21.13     3.25 o
  -9   9   4  2108.68  2160.03    22.80 o
  -8   9   4   948.82  1073.22    17.60 o
  -7   9   4  3121.93  3300.93    33.75 o
  -6   9   4  2765.30  2977.98    31.24 o
  -5   9   4    17.68    29.90     7.14 o
  -4   9   4  6203.73  6412.76    41.55 o
  -3   9   4    15.08    17.25     4.93 o
  -2   9   4  7967.84  8144.81    46.37 o
  -1   9   4   337.38   303.48     9.63 o
   0   9   4  2677.12  2690.16    27.08 o
   1   9   4  1743.32  1583.68    21.01 o
   2   9   4   320.02   353.59    11.30 o
   3   9   4  4051.88  4002.48    36.85 o
   4   9   4  1857.06  1832.12    24.93 o
   5   9   4   660.24   677.47    15.35 o
   6   9   4     2.15    12.19     5.25 <
   7   9   4  3293.73  3393.30    30.33 o
   8   9   4  1163.18  1226.53    18.42 o
   9   9   4  3642.48  3691.56    28.36 o
  10   9   4   704.51   643.86    12.18 o
 -10  10   4   422.33   431.49    12.43 o
  -9  10   4   224.22   224.68     8.04 o
  -8  10   4    13.60    13.85     4.08 o
  -7  10   4   131.17   139.78     8.31 o
  -6  10   4   292.06   347.85    13.40 o
  -5  10   4   288.64   327.82    11.88 o
  -4  10   4   704.97   742.27    16.31 o
  -3  10   4   227.54   229.69     9.25 o
  -2  10   4  1171.78  1095.57    18.39 o
  -1  10   4  1196.18  1128.56    20.80 o
   0  10   4  1232.78  1240.94    19.58 o
   1  10   4   645.86   623.23    15.00 o
   2  10   4   143.13   158.84     9.63 o
   3  10   4   127.10   126.49     8.81 o
   4  10   4   620.94   664.69    18.15 o
   5  10   4     0.64     9.51     4.82 <
   6  10   4    14.37    29.83     5.30 o
   7  10   4   238.78   233.47     9.33 o
   8  10   4   268.21   262.39    10.03 o
   9  10   4    52.31    51.63     4.62 o
  -9  11   4  2644.32  2892.04    37.26 o
  -8  11   4   671.17   672.81    13.98 o
  -7  11   4  1594.75  1683.39    24.24 o
  -6  11   4  1417.02  1555.58    19.47 o
  -5  11   4   442.83   460.75    11.65 o
  -4  11   4  3435.55  3593.27    35.04 o
  -3  11   4    30.39    36.46     5.88 o
  -2  11   4  8006.90  8034.39    49.31 o
  -1  11   4   334.08   300.36     9.89 o
   0  11   4  2540.59  2398.40    27.30 o
   1  11   4  3525.50  3494.35    30.08 o
   2  11   4  3414.47  3431.35    32.76 o
   3  11   4  5105.99  5093.03    38.54 o
   4  11   4  1342.81  1394.26    18.60 o
   5  11   4  2433.91  2496.70    25.84 o
   6  11   4   124.98   106.60     6.60 o
   7  11   4  2129.15  2202.48    25.04 o
   8  11   4   552.98   594.14    12.99 o
  -7  12   4   328.69   327.84    10.53 o
  -6  12   4   483.33   466.99    11.07 o
  -5  12   4  1852.66  1948.81    21.42 o
  -4  12   4   346.90   379.85     9.70 o
  -3  12   4   269.52   270.94     8.68 o
  -2  12   4    78.15    84.72     6.31 o
  -1  12   4  1860.20  1809.71    21.84 o
   0  12   4    79.15    98.16     6.01 o
   1  12   4  5070.61  5111.05    35.79 o
   2  12   4   178.48   169.30     6.95 o
   3  12   4    38.03    44.41     4.07 o
   4  12   4   912.61   898.40    14.10 o
   5  12   4    25.37    16.45     4.69 o
   6  12   4  2879.71  2778.71    31.52 o
  -5  13   4  1081.02  1085.23    27.46 o
  -4  13   4   211.97   197.40     7.86 o
  -3  13   4   753.25   737.59    14.24 o
  -2  13   4    29.62    44.98     5.63 o
  -1  13   4   377.70   378.52    10.46 o
   0  13   4  1064.96  1090.81    16.22 o
   1  13   4    43.88    32.91     4.09 o
   2  13   4   674.79   605.80    11.02 o
   3  13   4   130.97    99.87     7.15 o
   4  13   4    20.84    21.41     4.92 o
 -14   1   5  1039.09  1017.94    13.42 o
 -13   1   5  2265.93  2297.42    18.19 o
 -12   1   5   109.33   114.51     4.89 o
 -11   1   5  5029.90  5345.93    29.47 o
 -10   1   5   137.43   125.58     5.95 o
  -9   1   5  9290.86  9369.83    38.40 o
  -8   1   5  1557.92  1523.12    14.94 o
  -7   1   5  6976.84  6763.78    29.13 o
  -6   1   5  4577.11  4720.30    42.16 o
  -5   1   5  5455.57  5126.52    40.43 o
  -4   1   5  7879.64  7636.22    49.73 o
  -3   1   5   249.70   243.12     8.87 o
  -2   1   5  9635.30  9282.50    55.00 o
  -1   1   5   291.63   273.83     7.99 o
   0   1   5 33994.70 34541.90   125.89 o
   1   1   5  3535.43  3409.66    35.00 o
   2   1   5 18375.40 17806.90    84.27 o
   3   1   5  8016.01  7540.80    48.97 o
   4   1   5 12821.20 12835.20    60.30 o
   5   1   5 10951.50 11080.50    44.78 o
   6   1   5   292.09   281.98     5.98 o
   7   1   5  8983.44  9207.28    35.95 o
   8   1   5     5.68    12.13     3.13 o
   9   1   5  9961.41 10104.00    40.55 o
  10   1   5     9.48    19.68     3.98 o
  11   1   5  3213.34  3209.04    23.52 o
  12   1   5  1763.63  1730.23    15.59 o
  13   1   5   514.21   488.63     9.01 o
 -14   2   5   418.44   410.08     7.56 o
 -13   2   5   364.17   346.95     7.82 o
 -12   2   5  4624.12  4743.90    26.80 o
 -11   2   5   361.23   377.27     8.49 o
 -10   2   5  4923.14  5023.80    29.57 o
  -9   2   5    54.73    57.33     4.49 o
  -8   2   5 10273.30 10050.50    40.52 o
  -7   2   5  1154.59  1083.99    12.82 o
  -6   2   5 13157.00 13112.80    49.62 o
  -5   2   5  4576.14  4448.66    39.97 o
  -4   2   5  4452.94  4347.61    42.61 o
  -3   2   5  6321.94  6266.60    59.01 o
  -2   2   5    13.79    54.62     6.48 o
  -1   2   5 10337.80  9392.50    55.71 o
   0   2   5  2314.13  2128.99    29.36 o
   1   2   5 17211.80 16161.60    68.83 o
   2   2   5  1455.56  1610.35    24.64 o
   3   2   5  1616.83  1441.78    22.60 o
   4   2   5  3943.50  3807.68    31.17 o
   5   2   5  1661.95  1700.30    16.58 o
   6   2   5  9510.86  9510.34    33.99 o
   7   2   5  4227.63  4130.35    25.77 o
   8   2   5  2214.29  2133.30    19.06 o
   9   2   5   317.53   288.59     7.39 o
  10   2   5  1053.29  1099.21    13.62 o
  11   2   5  1419.55  1480.87    16.17 o
  12   2   5  3740.94  3644.82    24.83 o
  13   2   5   755.79   695.88     9.95 o
 -14   3   5    59.70    53.81     3.65 o
 -13   3   5   448.85   421.10     7.92 o
 -12   3   5     0.89     6.03     3.43 <
 -11   3   5  1010.78  1024.50    13.96 o
 -10   3   5  1420.40  1509.77    15.26 o
  -9   3   5     5.88     8.73     3.57 <
  -8   3   5    99.39   124.89     5.26 o
  -7   3   5   769.38   801.35    10.62 o
  -6   3   5  3213.89  3128.84    21.90 o
  -5   3   5   117.43    87.44     8.83 o
  -4   3   5     4.03    36.21     8.06 o
  -3   3   5   101.62    79.61     7.52 o
  -2   3   5  4215.87  4091.52    37.98 o
  -1   3   5    99.73    96.98     6.82 o
   0   3   5  2419.28  2102.15    26.33 o
   1   3   5  6505.56  6326.99    40.01 o
   2   3   5  3458.39  3749.53    37.13 o
   3   3   5   369.10   357.83    11.62 o
   4   3   5   842.94   827.48    14.17 o
   5   3   5   720.82   671.65     9.32 o
   6   3   5   273.24   280.91     7.11 o
   7   3   5    11.81    21.33     3.92 o
   8   3   5   215.37   192.66     6.59 o
   9   3   5    63.66    64.63     4.87 o
  10   3   5   107.28   101.56     4.79 o
  11   3   5   980.68   922.97    13.73 o
  12   3   5    29.39    25.92     4.37 o
  13   3   5    14.56    16.07     2.54 o
 -14   4   5  2044.80  2034.43    25.86 o
 -13   4   5  1912.61  2002.29    17.33 o
 -12   4   5   878.62   841.64    11.93 o
 -11   4   5    13.96    13.08     3.15 o
 -10   4   5  7203.30  7368.01    36.14 o
  -9   4   5   463.83   453.21    10.00 o
  -8   4   5 18452.60 19163.40    58.37 o
  -7   4   5   146.82   187.85     5.77 o
  -6   4   5  4253.61  4490.59    25.37 o
  -5   4   5 11142.40 11501.10    44.40 o
  -4   4   5   321.12   341.36    13.10 o
  -3   4   5 30680.90 30797.90   113.11 o
  -2   4   5  7585.83  7130.82    49.43 o
  -1   4   5 18203.80 17587.10    78.50 o
   0   4   5   217.35   257.33     9.73 o
   1   4   5  8357.00  8001.85    49.40 o
   2   4   5  5492.01  4943.41    41.17 o
   3   4   5  9925.51  8458.02    60.52 o
   4   4   5  4474.42  4386.77    27.49 o
   5   4   5   975.31   975.04    12.92 o
   6   4   5  5797.61  5826.55    33.18 o
   7   4   5   251.65   241.72     8.97 o
   8   4   5 12972.50 13061.60    48.60 o
   9   4   5    56.55    55.33     4.65 o
  10   4   5  6925.98  6846.01    36.62 o
  11   4   5   346.76   343.79     8.07 o
  12   4   5  1361.33  1349.75    17.94 o
  13   4   5  3306.07  3173.24    45.10 o
 -13   5   5  1408.62  1432.18    17.33 o
 -12   5   5   133.37   129.00     6.46 o
 -11   5   5  3587.62  3750.84    28.23 o
 -10   5   5   254.22   263.56     8.08 o
  -9   5   5  1280.32  1378.44    15.60 o
  -8   5   5  2438.23  2527.23    23.06 o
  -7   5   5   664.41   681.33    10.40 o
  -6   5   5  2333.15  2418.69    21.27 o
  -5   5   5  4582.90  4605.90    24.62 o
  -4   5   5    66.59    90.49     4.33 o
  -3   5   5   158.06   209.65     7.93 o
  -2   5   5  7105.87  7190.85    53.17 o
  -1   5   5  1419.01  1332.65    23.71 o
   0   5   5 10437.50  9569.39    68.80 o
   1   5   5    75.84    91.24     6.73 o
   2   5   5  3303.20  3123.97    25.30 o
   3   5   5  1852.72  1820.86    20.23 o
   4   5   5  4806.77  4672.11    31.47 o
   5   5   5  6352.01  6118.63    35.63 o
   6   5   5  1739.07  1674.33    17.54 o
   7   5   5  2327.32  2419.94    22.22 o
   8   5   5   122.98   125.82     6.14 o
   9   5   5  1161.07  1146.65    16.11 o
  10   5   5   443.36   411.87     9.13 o
  11   5   5  1993.98  1955.07    18.38 o
  12   5   5  1157.40  1096.15    15.55 o
 -13   6   5    78.46    82.21     5.21 o
 -12   6   5  1153.40  1170.50    15.94 o
 -11   6   5     7.35     9.24     4.50 <
 -10   6   5  2017.88  2003.80    23.08 o
  -9   6   5    65.96    79.74     5.63 o
  -8   6   5   622.67   655.75    13.46 o
  -7   6   5    43.47    59.78     4.92 o
  -6   6   5  2612.41  2630.37    22.59 o
  -5   6   5  1163.29  1178.37    14.52 o
  -4   6   5    15.90    21.28     3.31 o
  -3   6   5   662.18   633.91    10.98 o
  -2   6   5  1058.27  1199.05    14.31 o
  -1   6   5  4018.01  3838.32    25.91 o
   0   6   5     1.02     3.33     3.71 <
   1   6   5  7768.85  7615.13    33.55 o
   2   6   5    12.27    18.17     3.86 o
   3   6   5   321.30   274.11     8.58 o
   4   6   5  2251.05  2201.05    23.77 o
   5   6   5    14.69    25.95     4.67 o
   6   6   5  4231.76  4249.23    27.78 o
   7   6   5   866.75   896.77    14.52 o
   8   6   5  2287.05  2281.43    22.58 o
   9   6   5    20.79    24.06     4.05 o
  10   6   5   544.54   517.18     9.90 o
  11   6   5   480.67   461.70     9.43 o
  12   6   5   286.54   283.58     9.01 o
 -12   7   5   844.36   817.92    14.71 o
 -11   7   5  4352.16  4667.02    32.66 o
 -10   7   5     2.98    11.95     4.17 <
  -9   7   5  3174.06  3384.78    34.18 o
  -8   7   5   950.99  1049.48    18.78 o
  -7   7   5  3582.27  3873.40    32.31 o
  -6   7   5  3252.57  3367.55    29.56 o
  -5   7   5  6202.06  6423.62    37.47 o
  -4   7   5  7932.08  8214.59    42.40 o
  -3   7   5  2252.70  2284.71    20.29 o
  -2   7   5 15561.30 16584.30    56.98 o
  -1   7   5     7.55     9.54     4.05 <
   0   7   5 10874.10 10805.20    43.26 o
   1   7   5    40.90    59.48     4.46 o
   2   7   5  7960.92  7855.95    38.82 o
   3   7   5  4313.68  4198.76    32.20 o
   4   7   5  2634.02  2529.87    26.27 o
   5   7   5  5768.47  5954.88    40.21 o
   6   7   5  1059.61  1071.13    16.67 o
   7   7   5  6920.95  7030.55    40.67 o
   8   7   5   156.52   161.99     6.56 o
   9   7   5  6010.52  5935.42    31.91 o
  10   7   5   554.59   580.07     9.82 o
  11   7   5  2466.25  2415.37    20.89 o
 -12   8   5   357.67   319.26    11.95 o
 -11   8   5     9.51     3.22     2.78 <
 -10   8   5   591.09   618.14    13.40 o
  -9   8   5     3.35     7.24     3.97 <
  -8   8   5  1397.70  1471.05    23.80 o
  -7   8   5    74.46    79.68     7.69 o
  -6   8   5   475.33   453.26    12.48 o
  -5   8   5  1700.31  1808.47    22.03 o
  -4   8   5   397.38   415.17    10.95 o
  -3   8   5  5797.59  5592.21    36.65 o
  -2   8   5   576.26   573.83    12.08 o
  -1   8   5    62.29    77.26     5.09 o
   0   8   5   716.46   700.45    11.63 o
   1   8   5   872.90   883.41    13.49 o
   2   8   5  3549.93  3416.60    28.51 o
   3   8   5  3091.07  3045.02    27.72 o
   4   8   5    36.77    48.17     5.42 o
   5   8   5  1036.87  1050.54    16.61 o
   6   8   5    24.99    35.92     5.19 o
   7   8   5     6.15     2.32     3.76 <
   8   8   5   874.09   876.84    13.48 o
   9   8   5   176.38   179.04     7.00 o
  10   8   5   710.30   738.91    11.36 o
 -11   9   5   621.35   665.82    14.79 o
 -10   9   5   159.80   186.24     7.23 o
  -9   9   5  3874.69  4102.31    31.09 o
  -8   9   5    41.23    42.08     4.50 o
  -7   9   5  2884.50  3128.40    27.27 o
  -6   9   5    44.08    60.48     6.15 o
  -5   9   5    43.65    48.97     5.57 o
  -4   9   5  3199.87  3305.39    30.24 o
  -3   9   5   661.59   668.14    13.07 o
  -2   9   5  5730.56  5810.67    38.07 o
  -1   9   5   439.53   388.58     9.83 o
   0   9   5  1363.59  1446.07    19.00 o
   1   9   5  2687.21  2634.29    26.85 o
   2   9   5  2111.55  2094.08    24.52 o
   3   9   5  1834.22  1784.89    24.93 o
   4   9   5  3126.57  3212.91    31.72 o
   5   9   5   961.26   958.29    15.96 o
   6   9   5   402.20   398.31    10.49 o
   7   9   5  2288.03  2344.26    23.14 o
   8   9   5     1.95     6.14     3.96 <
   9   9   5  1839.99  1888.72    21.38 o
  10   9   5    30.01    47.85     6.54 o
 -10  10   5  2214.94  2064.62    34.14 o
  -9  10   5    57.88    60.18     5.17 o
  -8  10   5  1119.75  1210.38    21.17 o
  -7  10   5  3611.18  3973.42    41.15 o
  -6  10   5  4860.22  5209.84    40.26 o
  -5  10   5  6143.18  6675.24    45.61 o
  -4  10   5  4344.51  4347.19    35.70 o
  -3  10   5  2433.54  2412.61    27.07 o
  -2  10   5    39.90    39.06     5.05 o
  -1  10   5  5875.38  5943.08    38.68 o
   0  10   5   104.91   110.00     7.71 o
   1  10   5  8177.45  8312.32    52.50 o
   2  10   5   592.83   539.97    14.93 o
   3  10   5   444.57   467.91    13.80 o
   4  10   5  2381.42  2316.83    27.33 o
   5  10   5  1538.47  1533.07    22.21 o
   6  10   5  8134.23  8310.76    44.81 o
   7  10   5   547.92   572.00    13.49 o
   8  10   5  2427.61  2514.09    26.12 o
   9  10   5   433.06   405.14    13.28 o
  -9  11   5   345.84   375.10    15.95 o
  -8  11   5    28.35    21.92     3.37 o
  -7  11   5    76.44    80.29     5.26 o
  -6  11   5     2.81    11.87     3.86 o
  -5  11   5    39.10    43.50     5.18 o
  -4  11   5   106.94   119.32     7.96 o
  -3  11   5    66.14    58.02     5.93 o
  -2  11   5    19.97    33.63     5.25 o
  -1  11   5   503.37   508.04    12.79 o
   0  11   5    14.50    22.12     6.36 o
   1  11   5    18.44    25.94     5.35 o
   2  11   5   682.95   679.40    13.45 o
   3  11   5   472.07   455.93    11.25 o
   4  11   5   271.42   265.39     8.47 o
   5  11   5     2.01     8.99     3.90 <
   6  11   5    61.31    59.95     5.17 o
   7  11   5    25.55    19.51     3.70 o
  -7  12   5   613.87   623.87    13.82 o
  -6  12   5   890.28   874.03    13.43 o
  -5  12   5   640.00   670.28    11.92 o
  -4  12   5  1750.41  1822.83    20.09 o
  -3  12   5  2715.37  2791.87    25.33 o
  -2  12   5   487.74   518.91    12.02 o
  -1  12   5  1914.13  1833.69    20.77 o
   0  12   5   373.69   353.45     9.17 o
   1  12   5  1218.15  1208.46    15.88 o
   2  12   5  1130.53  1132.04    15.13 o
   3  12   5  3236.95  3193.14    25.51 o
   4  12   5   484.20   469.05     9.92 o
   5  12   5  2445.46  2497.50    27.26 o
   6  12   5  1276.98  1242.84    22.87 o
  -4  13   5  1162.23  1244.07    19.04 o
  -3  13   5   879.70   828.88    16.60 o
  -2  13   5  3894.12  3837.25    39.90 o
  -1  13   5     0.23     3.44     3.68 <
   0  13   5  1939.84  1919.50    24.15 o
   1  13   5   309.47   288.93     8.28 o
   2  13   5  1212.58  1121.15    15.02 o
   3  13   5  1443.26  1420.55    25.63 o
 -14   0   6   778.17   786.12    17.26 o
 -13   0   6  1415.08  1499.20    21.08 o
 -12   0   6 10987.20 11462.80    69.54 o
 -11   0   6  2159.96  2281.53    28.19 o
 -10   0   6  6552.91  6930.11    49.89 o
  -9   0   6  4529.87  4684.32    38.78 o
  -8   0   6 18109.90 18356.80    72.53 o
  -7   0   6   151.26   136.27     7.99 o
  -6   0   6  7515.00  7341.98    49.77 o
  -5   0   6  5792.06  5806.63    55.71 o
  -4   0   6 13893.80 13365.90    99.09 o
  -3   0   6  5216.32  5109.67    50.07 o
  -2   0   6   622.30   676.19    18.20 o
  -1   0   6  3566.03  2987.25    43.13 o
   0   0   6  1392.43  1346.87    31.23 o
   1   0   6 56174.20 59365.10   383.93 o
   2   0   6  4042.34  4640.99    47.43 o
   3   0   6 12353.70 13397.40    86.83 o
   4   0   6   624.24   497.31    21.27 o
   5   0   6  9540.63  9529.44    48.47 o
   6   0   6  9748.08 10128.60    50.75 o
   7   0   6  7834.62  7852.36    43.48 o
   8   0   6  5667.51  5680.12    44.61 o
   9   0   6     4.73    22.30     5.68 o
  10   0   6  6593.48  6618.34    46.29 o
  11   0   6  1931.55  1912.80    23.99 o
  12   0   6  7211.72  6956.27    46.46 o
  13   0   6   162.23   142.33     8.37 o
 -14   1   6  1333.70  1294.73    13.51 o
 -13   1   6   157.74   150.25     5.58 o
 -12   1   6    81.26    85.86     4.48 o
 -11   1   6   511.16   492.15     9.32 o
 -10   1   6     4.16    13.76     3.65 o
  -9   1   6  2990.96  2954.62    22.53 o
  -8   1   6   963.17   925.15    12.55 o
  -7   1   6  3384.42  3306.95    20.71 o
  -6   1   6   667.40   722.42    11.22 o
  -5   1   6   569.38   578.20    15.07 o
  -4   1   6  5789.25  5537.00    43.15 o
  -3   1   6   465.65   347.84     9.78 o
  -2   1   6  2040.10  1991.55    21.50 o
  -1   1   6  2575.36  2477.73    28.05 o
   0   1   6  1145.17  1320.05    22.97 o
   1   1   6   697.38   657.01    16.36 o
   2   1   6  6159.67  6163.01    43.12 o
   3   1   6   317.95   344.60    11.50 o
   4   1   6  1437.46  1337.38    17.91 o
   5   1   6    89.97    97.72     4.24 o
   6   1   6   161.62   153.45     5.27 o
   7   1   6  2281.79  2363.78    18.60 o
   8   1   6   187.94   189.70     6.38 o
   9   1   6  3069.73  3015.92    23.09 o
  10   1   6   370.93   366.61     8.22 o
  11   1   6   118.18   111.99     5.05 o
  12   1   6   283.97   272.64     6.55 o
  13   1   6   169.81   162.10     6.96 o
 -14   2   6   431.91   410.79     7.61 o
 -13   2   6  2092.12  2073.53    18.17 o
 -12   2   6   594.32   602.96     9.89 o
 -11   2   6   208.20   177.46     6.31 o
 -10   2   6  2923.29  3081.26    22.34 o
  -9   2   6    79.88    68.60     4.70 o
  -8   2   6  4414.56  4570.84    27.11 o
  -7   2   6   487.87   458.46     8.27 o
  -6   2   6  1816.78  1834.63    16.45 o
  -5   2   6   847.14   813.44    14.44 o
  -4   2   6  2178.59  2027.57    30.42 o
  -3   2   6  9605.10  9931.26    66.21 o
  -2   2   6 17064.40 17168.40    85.90 o
  -1   2   6  2101.08  2030.92    27.01 o
   0   2   6   695.85   755.27    17.29 o
   1   2   6  6840.06  6673.06    44.15 o
   2   2   6  2529.58  2347.11    27.09 o
   3   2   6  2235.37  1921.40    26.61 o
   4   2   6  1025.80  1122.77    12.91 o
   5   2   6   333.17   332.36     7.06 o
   6   2   6   991.58  1018.88    11.94 o
   7   2   6   106.77   120.13     5.46 o
   8   2   6  4761.29  4919.99    31.83 o
   9   2   6   123.49   115.64     5.70 o
  10   2   6  5504.49  5568.76    31.43 o
  11   2   6    15.05    21.05     3.34 o
  12   2   6  1358.11  1277.30    13.80 o
  13   2   6   676.44   664.48    11.63 o
 -14   3   6  1376.96  1293.96    15.15 o
 -13   3   6  1934.70  1931.79    16.83 o
 -12   3   6  1726.30  1756.22    17.98 o
 -11   3   6  3924.90  4012.57    29.07 o
 -10   3   6   534.90   551.49    11.51 o
  -9   3   6  6843.65  6901.73    38.57 o
  -8   3   6   317.00   335.40     7.50 o
  -7   3   6  8906.79  9035.70    36.01 o
  -6   3   6  1690.43  1609.37    15.53 o
  -5   3   6 10203.90 10410.30    41.66 o
  -4   3   6  2107.35  2104.14    36.58 o
  -3   3   6  3386.88  3330.85    32.52 o
  -2   3   6 20581.60 20122.80    83.94 o
  -1   3   6  1822.20  1777.69    30.66 o
   0   3   6 49208.70 48763.00   155.30 o
   1   3   6   856.20   810.68    14.61 o
   2   3   6 11513.30 10958.60    64.58 o
   3   3   6  4472.74  4438.32    32.67 o
   4   3   6 10905.00 10972.60    36.53 o
   5   3   6  3184.79  3128.90    22.42 o
   6   3   6  2720.43  2661.34    21.76 o
   7   3   6  4253.47  4310.66    29.77 o
   8   3   6   609.60   620.85    11.58 o
   9   3   6  4257.12  4352.42    28.85 o
  10   3   6    51.83    43.17     3.66 o
  11   3   6  4408.68  4489.21    29.32 o
  12   3   6   804.02   766.40    11.02 o
 -14   4   6    18.29    41.93     7.98 o
 -13   4   6   356.43   345.59     7.47 o
 -12   4   6   632.63   657.46     9.98 o
 -11   4   6    37.20    38.92     3.82 o
 -10   4   6    86.11    85.70     5.40 o
  -9   4   6   117.31   107.24     5.59 o
  -8   4   6   139.78   123.16     5.83 o
  -7   4   6   443.62   442.72     9.00 o
  -6   4   6   890.27   918.06    13.67 o
  -5   4   6   309.05   309.29     7.28 o
  -4   4   6   144.14   127.29     5.09 o
  -3   4   6  4418.66  4617.61    33.13 o
  -2   4   6  1406.01  1516.17    26.79 o
  -1   4   6  1223.98  1173.64    26.95 o
   0   4   6   210.74   167.62    10.21 o
   1   4   6  5005.63  4775.74    39.61 o
   2   4   6   238.43   213.32     7.58 o
   3   4   6   160.17   172.59     5.74 o
   4   4   6    11.66    16.04     3.14 o
   5   4   6    24.21    40.11     3.81 o
   6   4   6   161.76   175.84     7.34 o
   7   4   6   493.19   492.80    13.90 o
   8   4   6  1034.09  1071.20    16.44 o
   9   4   6   388.86   385.62     9.70 o
  10   4   6   392.71   397.68     8.84 o
  11   4   6    47.18    40.26     3.81 o
  12   4   6  1139.33  1175.63    17.67 o
 -13   5   6  1238.91  1185.76    17.20 o
 -12   5   6   395.51   387.83     8.38 o
 -11   5   6  2707.64  2855.33    24.16 o
 -10   5   6  1873.62  1888.93    20.88 o
  -9   5   6  4323.37  4472.31    32.60 o
  -8   5   6  1173.26  1266.19    17.36 o
  -7   5   6  7020.71  7363.32    40.49 o
  -6   5   6  2964.57  3080.39    22.39 o
  -5   5   6  8224.58  8433.62    36.86 o
  -4   5   6  1333.86  1412.71    14.30 o
  -3   5   6  2560.77  2612.71    19.54 o
  -2   5   6 14083.00 14325.30    46.61 o
  -1   5   6     9.92    20.56     4.49 o
   0   5   6  8084.51  7467.70    40.36 o
   1   5   6   917.32   864.48    12.89 o
   2   5   6  7754.01  7816.60    34.85 o
   3   5   6   510.97   470.08     9.46 o
   4   5   6  6462.48  6504.45    38.48 o
   5   5   6 13418.90 13284.90    54.41 o
   6   5   6  6319.07  6296.10    40.08 o
   7   5   6  2886.64  2849.99    26.10 o
   8   5   6  1762.97  1815.85    20.40 o
   9   5   6  2812.00  2710.81    23.36 o
  10   5   6     2.12     4.59     3.15 <
  11   5   6  2157.55  2131.66    18.95 o
  12   5   6   340.35   329.69     9.81 o
 -13   6   6  1924.45  1926.56    24.08 o
 -12   6   6   950.63   971.94    14.86 o
 -11   6   6   721.38   681.11    13.95 o
 -10   6   6  5969.54  6276.99    42.98 o
  -9   6   6    38.08    43.82     5.75 o
  -8   6   6 11266.80 12063.10    62.33 o
  -7   6   6  2012.68  2071.49    22.84 o
  -6   6   6  4129.17  4325.75    28.60 o
  -5   6   6  2263.10  2414.01    21.76 o
  -4   6   6  2760.88  3001.01    23.45 o
  -3   6   6  7591.39  7804.31    35.21 o
  -2   6   6  2071.48  2007.82    19.49 o
  -1   6   6  4576.75  4680.91    28.75 o
   0   6   6  1155.65  1146.18    12.99 o
   1   6   6  1333.16  1357.72    17.16 o
   2   6   6  1279.89  1171.86    15.76 o
   3   6   6 18785.60 18223.50    64.73 o
   4   6   6  1724.61  1726.49    22.81 o
   5   6   6  5152.19  4929.93    35.18 o
   6   6   6  3752.02  3726.27    27.97 o
   7   6   6  1459.98  1493.28    19.03 o
   8   6   6  7335.16  7490.73    41.41 o
   9   6   6   578.93   585.26    10.70 o
  10   6   6  1388.74  1427.74    16.05 o
  11   6   6     2.57     9.95     2.83 o
 -12   7   6    39.13    48.60     4.42 o
 -11   7   6    32.97    37.44     4.41 o
 -10   7   6  1496.13  1560.13    23.38 o
  -9   7   6   506.16   499.20    13.81 o
  -8   7   6   301.57   326.88     9.91 o
  -7   7   6    68.84    79.74     6.50 o
  -6   7   6    29.81    48.88     5.25 o
  -5   7   6  2294.69  2355.13    23.31 o
  -4   7   6  2983.68  3101.78    23.06 o
  -3   7   6  1399.19  1436.23    16.57 o
  -2   7   6    77.17    97.08     5.67 o
  -1   7   6  1908.49  1861.65    18.42 o
   0   7   6    33.81    30.49     4.06 o
   1   7   6   293.67   274.89     8.50 o
   2   7   6   610.51   540.86    11.73 o
   3   7   6   147.78   146.25     7.27 o
   4   7   6     3.80    30.07     5.43 o
   5   7   6  1780.88  1704.98    21.21 o
   6   7   6   241.82   251.52     8.71 o
   7   7   6   379.02   377.45     9.66 o
   8   7   6   299.50   284.91     8.58 o
   9   7   6   195.25   205.53     6.13 o
  10   7   6   136.02   116.49     5.10 o
  11   7   6    58.32    64.36     5.68 o
 -11   8   6  1407.66  1431.91    19.58 o
 -10   8   6  2881.84  2936.85    25.52 o
  -9   8   6    45.53    55.85     5.64 o
  -8   8   6   624.56   682.05    15.86 o
  -7   8   6   346.02   339.26    10.10 o
  -6   8   6  7129.51  7548.23    43.34 o
  -5   8   6  1752.64  1801.27    22.50 o
  -4   8   6  4770.70  4914.04    33.97 o
  -3   8   6  3370.45  3608.14    29.28 o
  -2   8   6  2542.36  2548.72    23.66 o
  -1   8   6  8639.80  8656.13    40.34 o
   0   8   6   230.54   240.92     7.44 o
   1   8   6  6835.62  6742.80    39.94 o
   2   8   6    32.32    33.18     5.58 o
   3   8   6   722.47   697.42    13.08 o
   4   8   6  2910.11  2937.38    28.46 o
   5   8   6  1715.13  1747.10    21.47 o
   6   8   6  5709.90  5765.13    34.44 o
   7   8   6  1558.71  1588.88    17.44 o
   8   8   6  1839.88  1875.47    19.51 o
   9   8   6     1.67    10.75     2.90 o
  10   8   6  2432.86  2261.60    22.16 o
 -10   9   6   180.66   167.08     6.60 o
  -9   9   6  3123.12  3189.63    27.64 o
  -8   9   6    96.05   102.35     5.39 o
  -7   9   6   804.06   763.36    14.76 o
  -6   9   6  1015.41  1023.87    16.03 o
  -5   9   6  3697.52  3723.15    31.18 o
  -4   9   6  2625.31  2749.91    26.30 o
  -3   9   6  7323.29  7400.81    39.87 o
  -2   9   6  3980.44  4040.20    30.50 o
  -1   9   6   323.19   326.57     8.77 o
   0   9   6  2779.63  2667.11    23.58 o
   1   9   6    11.94    15.91     5.03 o
   2   9   6  3963.34  3949.81    33.40 o
   3   9   6   651.54   671.16    14.05 o
   4   9   6  5553.34  5770.53    40.16 o
   5   9   6  1247.32  1276.78    17.05 o
   6   9   6   100.57   119.54     5.60 o
   7   9   6  2142.81  2067.36    20.60 o
   8   9   6    57.93    67.23     4.82 o
   9   9   6  2346.63  2239.30    21.15 o
  -9  10   6    80.82    64.08     6.07 o
  -8  10   6   244.78   269.37    10.06 o
  -7  10   6    79.28    66.48     6.79 o
  -6  10   6  1151.57  1201.67    18.37 o
  -5  10   6   231.78   214.84     7.68 o
  -4  10   6    85.10    79.71     5.92 o
  -3  10   6     5.79     4.46     4.41 <
  -2  10   6    28.01    36.07     4.76 o
  -1  10   6   792.04   753.27    14.39 o
   0  10   6   150.62   134.37     7.71 o
   1  10   6    87.55    95.90     7.00 o
   2  10   6    52.43    48.75     5.81 o
   3  10   6   146.52   138.88     7.78 o
   4  10   6   549.92   543.53    13.75 o
   5  10   6   491.01   515.67    11.28 o
   6  10   6   303.45   316.83     9.35 o
   7  10   6   156.73   174.40     7.84 o
   8  10   6   276.88   227.42     8.64 o
  -8  11   6    46.84    42.15     3.85 o
  -7  11   6  3933.97  3970.09    30.37 o
  -6  11   6   693.04   731.89    13.43 o
  -5  11   6  2394.79  2614.08    23.78 o
  -4  11   6  4681.08  4887.69    36.96 o
  -3  11   6  1930.80  1859.09    23.08 o
  -2  11   6  3243.68  3212.87    28.00 o
  -1  11   6  1721.12  1642.21    22.45 o
   0  11   6  1720.31  1672.00    21.10 o
   1  11   6   312.44   286.23     9.67 o
   2  11   6  5770.72  5752.80    36.04 o
   3  11   6   852.42   836.41    12.73 o
   4  11   6  5753.30  5748.26    32.27 o
   5  11   6   558.87   570.11    10.99 o
   6  11   6  2099.82  2103.57    23.58 o
   7  11   6  2288.45  2273.61    30.64 o
  -6  12   6  2644.18  2881.66    30.10 o
  -5  12   6   841.89   853.30    13.75 o
  -4  12   6   406.41   417.82     9.94 o
  -3  12   6   122.94   111.60     6.44 o
  -2  12   6    28.25    29.44     4.67 o
  -1  12   6  1634.06  1620.00    18.97 o
   0  12   6   359.18   355.55     9.71 o
   1  12   6  3164.42  3198.53    25.94 o
   2  12   6    95.53    74.97     5.06 o
   3  12   6    52.29    47.97     3.94 o
   4  12   6   150.54   135.95     6.14 o
   5  12   6   773.39   737.19    23.28 o
  -3  13   6   272.86   275.51    10.03 o
  -2  13   6   580.03   583.55    14.87 o
  -1  13   6     1.57     2.44     3.64 <
   0  13   6  1325.02  1304.83    25.06 o
   1  13   6   138.15   129.31     6.65 o
   2  13   6   160.96   139.23    11.58 o
 -14   1   7  3334.44  3221.58    21.56 o
 -13   1   7   275.84   274.89     6.92 o
 -12   1   7  3726.41  3809.88    23.31 o
 -11   1   7  2481.20  2572.88    22.96 o
 -10   1   7  2937.47  3059.67    22.84 o
  -9   1   7  8625.00  8777.54    38.11 o
  -8   1   7   891.15   896.78    12.66 o
  -7   1   7  9777.77  9843.21    36.97 o
  -6   1   7   437.18   426.86     8.99 o
  -5   1   7 11121.90 11351.30    43.05 o
  -4   1   7  2038.79  1836.00    30.62 o
  -3   1   7 12415.10 12031.40    56.84 o
  -2   1   7  6262.09  5941.12    34.20 o
  -1   1   7  4590.73  4254.03    32.09 o
   0   1   7  8801.30  8475.68    51.65 o
   1   1   7    31.40    36.59     4.97 o
   2   1   7  6707.80  6763.91    54.14 o
   3   1   7   103.95   120.84     5.23 o
   4   1   7 15126.00 15196.30    53.26 o
   5   1   7   127.21   120.89     4.95 o
   6   1   7  5195.80  5440.25    27.57 o
   7   1   7  1805.63  1862.74    17.44 o
   8   1   7  1522.07  1584.61    16.43 o
   9   1   7  8687.86  8827.08    40.57 o
  10   1   7   505.85   500.95     9.50 o
  11   1   7  5954.53  5733.20    32.06 o
  12   1   7    49.76    48.50     3.16 o
 -14   2   7   251.63   255.34     6.98 o
 -13   2   7  1481.76  1488.07    15.04 o
 -12   2   7  2730.95  2747.56    20.58 o
 -11   2   7  3005.57  3091.29    22.65 o
 -10   2   7  1800.70  1884.37    18.67 o
  -9   2   7   336.85   331.97     7.69 o
  -8   2   7  2613.06  2576.35    20.33 o
  -7   2   7    24.57    29.55     3.64 o
  -6   2   7  8248.65  8176.86    33.06 o
  -5   2   7    15.65    28.96     3.19 o
  -4   2   7  5921.84  5912.24    33.88 o
  -3   2   7  1624.65  1769.09    24.08 o
  -2   2   7  1082.45  1073.21    19.88 o
  -1   2   7  9707.86  9456.31    56.65 o
   0   2   7  1897.00  1691.96    25.22 o
   1   2   7 22171.60 22162.40    90.73 o
   2   2   7   241.85   207.96     9.20 o
   3   2   7  9426.33  9890.84    38.23 o
   4   2   7  3596.80  3645.09    24.02 o
   5   2   7  3985.82  3874.47    23.72 o
   6   2   7  2819.29  2887.40    22.17 o
   7   2   7  5407.52  5590.15    33.05 o
   8   2   7  2259.65  2361.88    23.63 o
   9   2   7   106.14   105.07     5.08 o
  10   2   7  1786.29  1799.39    17.36 o
  11   2   7    50.50    54.12     3.99 o
  12   2   7  3209.47  3038.81    20.82 o
 -14   3   7     1.78    10.63     3.78 <
 -13   3   7   717.54   719.85     9.62 o
 -12   3   7   169.59   161.40     5.46 o
 -11   3   7    16.19    13.76     3.36 o
 -10   3   7  2477.48  2564.26    22.62 o
  -9   3   7    14.79    25.77     3.71 o
  -8   3   7  1631.68  1568.91    16.55 o
  -7   3   7    69.05    69.99     4.66 o
  -6   3   7   274.98   294.11     6.80 o
  -5   3   7  3557.44  3392.35    21.77 o
  -4   3   7   157.62   125.55     5.08 o
  -3   3   7   353.20   448.48     8.65 o
  -2   3   7   390.03   409.89    12.50 o
  -1   3   7     2.12     0.73     5.73 <
   0   3   7  2963.73  2602.10    33.76 o
   1   3   7  1390.44  1523.13    22.03 o
   2   3   7   302.21   307.50     7.57 o
   3   3   7    11.83    26.19     3.35 o
   4   3   7   534.99   569.38     8.69 o
   5   3   7   696.84   705.13    10.62 o
   6   3   7   357.04   359.37     8.41 o
   7   3   7   229.16   260.23     8.06 o
   8   3   7   378.17   377.31     9.50 o
   9   3   7   691.30   678.14    11.11 o
  10   3   7  1311.00  1335.54    14.27 o
  11   3   7   612.52   660.52    11.08 o
  12   3   7    32.65    28.86     3.49 o
 -13   4   7  4151.10  4022.92    26.81 o
 -12   4   7   166.32   165.41     4.92 o
 -11   4   7   743.59   767.48    11.31 o
 -10   4   7  4367.20  4655.04    30.49 o
  -9   4   7   289.36   331.18     9.02 o
  -8   4   7  8825.67  9327.93    44.36 o
  -7   4   7   391.52   411.36     9.55 o
  -6   4   7  3493.54  3454.07    24.70 o
  -5   4   7  2596.71  2586.91    20.66 o
  -4   4   7 13645.50 13843.80    47.33 o
  -3   4   7  8004.85  8343.93    35.76 o
  -2   4   7 21350.60 21597.10    55.71 o
  -1   4   7  3588.12  3620.97    26.40 o
   0   4   7  1604.44  1744.95    18.63 o
   1   4   7 19384.30 19955.20    58.82 o
   2   4   7    31.20    37.27     3.87 o
   3   4   7 24413.10 24037.00    61.93 o
   4   4   7   184.09   155.58     5.69 o
   5   4   7  2875.61  2971.08    22.09 o
   6   4   7  2753.00  2742.74    25.67 o
   7   4   7  1691.36  1728.02    22.73 o
   8   4   7  9424.01  9513.22    45.69 o
   9   4   7  2096.15  2104.01    19.34 o
  10   4   7  2811.33  2792.50    21.38 o
  11   4   7    41.72    36.11     3.77 o
  12   4   7  1867.97  1836.03    19.51 o
 -13   5   7   525.21   542.63    10.95 o
 -12   5   7  1592.37  1660.60    18.09 o
 -11   5   7  1547.44  1506.25    16.75 o
 -10   5   7  1534.27  1633.56    19.32 o
  -9   5   7  1001.66  1011.16    15.57 o
  -8   5   7   206.34   186.47     7.57 o
  -7   5   7  5470.81  5447.52    35.07 o
  -6   5   7     8.98     9.05     3.62 <
  -5   5   7  6714.64  6850.61    34.37 o
  -4   5   7   141.96   148.44     5.51 o
  -3   5   7   777.44   758.08    10.76 o
  -2   5   7  8481.93  8347.47    35.74 o
  -1   5   7    36.94    48.42     4.74 o
   0   5   7  4508.76  4337.50    26.04 o
   1   5   7  4938.20  4836.09    29.69 o
   2   5   7   545.13   590.38    10.66 o
   3   5   7   378.88   367.78     7.66 o
   4   5   7  2558.36  2501.17    22.73 o
   5   5   7  2142.16  2171.36    22.52 o
   6   5   7  2715.96  2765.10    26.66 o
   7   5   7   535.16   520.30    12.54 o
   8   5   7  1489.30  1540.68    18.06 o
   9   5   7   955.98   948.11    13.36 o
  10   5   7   447.49   425.92     8.49 o
  11   5   7  2460.50  2452.32    23.52 o
 -12   6   7   171.60   168.51     6.56 o
 -11   6   7   615.91   610.77    10.73 o
 -10   6   7   826.24   863.47    14.32 o
  -9   6   7    43.95    45.47     6.46 o
  -8   6   7  2310.01  2604.47    28.84 o
  -7   6   7    27.45    32.42     4.84 o
  -6   6   7  5172.17  5406.61    35.21 o
  -5   6   7    50.37    61.41     5.14 o
  -4   6   7   432.97   497.98    10.19 o
  -3   6   7    62.92    74.75     4.85 o
  -2   6   7   992.79   928.90    12.12 o
  -1   6   7  3682.55  3789.98    24.82 o
   0   6   7   616.92   658.76    11.19 o
   1   6   7  3432.77  3550.16    27.09 o
   2   6   7    23.21    26.05     4.96 o
   3   6   7  1205.80  1215.94    18.66 o
   4   6   7   109.25   100.68     7.50 o
   5   6   7  5970.53  6001.60    37.99 o
   6   6   7   121.94   129.87     6.14 o
   7   6   7  1792.90  1694.36    18.93 o
   8   6   7    26.54    40.27     4.18 o
   9   6   7    90.62    91.12     4.78 o
  10   6   7   664.91   667.70    11.73 o
  11   6   7    14.51    16.91     3.96 o
 -12   7   7  1429.90  1433.21    21.18 o
 -11   7   7  1429.19  1481.41    19.79 o
 -10   7   7  2347.73  2471.97    27.31 o
  -9   7   7  3272.40  3354.94    31.44 o
  -8   7   7   382.79   387.84    11.56 o
  -7   7   7  8838.00  9395.12    52.07 o
  -6   7   7  1112.45  1132.69    16.65 o
  -5   7   7  9062.17  9318.41    42.08 o
  -4   7   7   496.59   520.09    10.74 o
  -3   7   7  5274.17  5429.80    32.50 o
  -2   7   7  5907.06  6046.24    33.24 o
  -1   7   7  1572.68  1504.21    16.43 o
   0   7   7  6438.82  6058.62    30.86 o
   1   7   7  1781.02  1722.04    18.54 o
   2   7   7  3347.90  3303.48    28.23 o
   3   7   7   214.00   205.22     8.40 o
   4   7   7  4965.94  4972.37    38.13 o
   5   7   7  2232.60  2193.18    22.77 o
   6   7   7  5312.41  5465.07    34.30 o
   7   7   7  3170.19  3210.17    28.00 o
   8   7   7  1136.12  1141.82    15.88 o
   9   7   7  2760.55  2775.27    20.41 o
  10   7   7   176.34   149.03     5.79 o
 -11   8   7     5.55    16.70     3.42 o
 -10   8   7   674.90   743.55    13.77 o
  -9   8   7   425.70   455.54    11.32 o
  -8   8   7  1267.57  1322.94    17.40 o
  -7   8   7   525.54   576.80    13.11 o
  -6   8   7    60.06    87.05     6.98 o
  -5   8   7   219.68   226.12     8.82 o
  -4   8   7   368.36   395.35    10.07 o
  -3   8   7   730.25   713.23    12.60 o
  -2   8   7  3476.17  3443.29    26.21 o
  -1   8   7    29.54    44.08     4.56 o
   0   8   7   137.47   122.88     5.87 o
   1   8   7  2475.73  2391.84    22.88 o
   2   8   7   391.40   420.93    11.02 o
   3   8   7  3812.56  3859.88    30.90 o
   4   8   7     9.61    12.92     4.77 <
   5   8   7   792.54   856.78    13.54 o
   6   8   7   848.61   800.39    12.55 o
   7   8   7    60.58    60.18     4.52 o
   8   8   7   952.16   992.51    13.23 o
   9   8   7   112.04    99.67     4.06 o
 -10   9   7    40.76    47.42     4.98 o
  -9   9   7  1998.65  2040.05    23.13 o
  -8   9   7  1258.08  1318.59    19.16 o
  -7   9   7  1671.10  1634.60    20.77 o
  -6   9   7   339.42   313.80     9.49 o
  -5   9   7  1362.05  1440.07    18.48 o
  -4   9   7  1397.19  1408.86    16.78 o
  -3   9   7  3653.39  3840.93    27.82 o
  -2   9   7  1261.35  1239.22    15.65 o
  -1   9   7   501.92   481.44    10.86 o
   0   9   7   136.87   127.48     6.16 o
   1   9   7    43.02    37.75     5.03 o
   2   9   7  6522.45  6514.73    40.06 o
   3   9   7   426.07   417.83    10.87 o
   4   9   7  2915.73  2980.36    27.91 o
   5   9   7    15.17    22.58     4.55 o
   6   9   7   999.22  1004.84    13.98 o
   7   9   7  1770.52  1679.76    19.36 o
   8   9   7   218.69   224.14     6.96 o
  -9  10   7   113.80   122.03     6.63 o
  -8  10   7  1439.58  1552.79    22.13 o
  -7  10   7    21.67    26.48     4.08 o
  -6  10   7  8131.06  8433.36    42.13 o
  -5  10   7   234.93   266.95     8.23 o
  -4  10   7  3912.94  4071.01    27.74 o
  -3  10   7  1154.39  1231.92    15.86 o
  -2  10   7  1332.68  1379.00    17.22 o
  -1  10   7  5278.81  5304.60    33.55 o
   0  10   7  3131.02  3178.64    27.62 o
   1  10   7  5218.71  5285.99    35.78 o
   2  10   7   116.58   114.60     7.11 o
   3  10   7  2581.14  2537.35    24.61 o
   4  10   7  1378.74  1462.00    18.54 o
   5  10   7  6163.44  6353.68    36.96 o
   6  10   7  2060.73  2072.51    23.27 o
   7  10   7  2818.22  2863.06    27.15 o
  -8  11   7    89.71    83.10     8.77 o
  -7  11   7   167.98   154.17     5.75 o
  -6  11   7     2.13     3.16     3.09 <
  -5  11   7    20.05    26.29     4.96 o
  -4  11   7   159.14   172.73     8.26 o
  -3  11   7    84.53    76.09     5.68 o
  -2  11   7    47.41    37.51     4.68 o
  -1  11   7     9.06     7.95     4.08 <
   0  11   7    62.91    49.79     4.88 o
   1  11   7   566.88   536.03    12.01 o
   2  11   7   104.05    91.40     5.33 o
   3  11   7     0.02     1.21     3.13 <
   4  11   7   287.21   302.28     7.52 o
   5  11   7   231.86   201.18     6.42 o
   6  11   7   114.99   113.13     6.55 o
  -6  12   7   923.00   966.26    26.13 o
  -5  12   7   438.56   436.15     9.79 o
  -4  12   7  2034.35  2037.89    22.26 o
  -3  12   7  1789.55  1856.78    25.80 o
  -2  12   7   887.21   895.97    13.99 o
  -1  12   7   628.17   571.65    11.69 o
   0  12   7    72.97    67.23     4.55 o
   1  12   7  1786.02  1708.86    18.64 o
   2  12   7    18.92    15.94     3.09 o
   3  12   7  4145.98  3900.60    27.44 o
   4  12   7   164.27   153.44     8.28 o
 -14   0   8     0.83     9.69     3.83 <
 -13   0   8  4209.40  4028.79    30.49 o
 -12   0   8  1977.02  1870.89    24.60 o
 -11   0   8 13175.90 13159.80    62.26 o
 -10   0   8  1711.26  1705.56    26.47 o
  -9   0   8  1149.32  1094.74    21.78 o
  -8   0   8  3894.51  4012.60    38.93 o
  -7   0   8    74.83    84.45     8.73 o
  -6   0   8 24605.50 24109.70    94.38 o
  -5   0   8    56.72    66.68     5.59 o
  -4   0   8 16595.60 16533.40    64.18 o
  -3   0   8   313.27   346.09    11.03 o
  -2   0   8  7718.02  7814.08    47.20 o
  -1   0   8  8404.72  8283.93    66.23 o
   0   0   8  7971.30  7881.52    58.42 o
   1   0   8 12756.10 13288.70    57.94 o
   2   0   8   395.56   354.72    11.16 o
   3   0   8  7707.99  7877.39    49.79 o
   4   0   8    72.85    85.01     7.05 o
   5   0   8  8241.99  8565.11    50.78 o
   6   0   8   200.70   191.05    10.64 o
   7   0   8 20034.30 20903.30    90.84 o
   8   0   8  2347.03  2237.03    29.47 o
   9   0   8   164.62   157.84     8.70 o
  10   0   8  2729.96  2709.30    28.04 o
  11   0   8  1005.39   936.44    15.91 o
  12   0   8  4432.01  4204.99    41.74 o
 -14   1   8  1920.08  1896.18    23.46 o
 -13   1   8   169.66   179.04     5.03 o
 -12   1   8   259.17   240.98     6.12 o
 -11   1   8  1325.14  1338.82    16.99 o
 -10   1   8    73.45    65.64     5.07 o
  -9   1   8   571.52   607.80    10.92 o
  -8   1   8   671.41   631.81    11.21 o
  -7   1   8   625.10   672.21    11.49 o
  -6   1   8   109.85   118.72     5.33 o
  -5   1   8   671.96   680.24     9.80 o
  -4   1   8   543.86   553.95     8.25 o
  -3   1   8  6287.12  6033.74    28.89 o
  -2   1   8   188.28   171.85     5.34 o
  -1   1   8  9645.23 10037.80    37.41 o
   0   1   8  3765.25  4183.18    23.91 o
   1   1   8    25.77    25.92     3.38 o
   2   1   8  2767.10  2618.23    19.56 o
   3   1   8   108.65   109.96     5.37 o
   4   1   8   969.15  1057.61    14.83 o
   5   1   8   193.91   236.08     7.45 o
   6   1   8   724.41   806.15    12.33 o
   7   1   8  1701.41  1715.43    15.96 o
   8   1   8   488.41   518.30    10.47 o
   9   1   8  2355.53  2333.92    22.25 o
  10   1   8  1477.47  1392.63    15.56 o
  11   1   8    35.79    34.64     3.11 o
  12   1   8    18.22    17.44     2.62 o
 -13   2   8  1709.29  1670.17    14.11 o
 -12   2   8   212.51   207.27     6.04 o
 -11   2   8  1103.51  1068.68    15.46 o
 -10   2   8  1082.20  1094.32    14.28 o
  -9   2   8  1160.82  1177.00    14.35 o
  -8   2   8  3716.88  3832.42    26.93 o
  -7   2   8    35.51    34.60     3.86 o
  -6   2   8  2426.02  2425.86    19.66 o
  -5   2   8  1123.95  1112.67    11.88 o
  -4   2   8 10165.50 10377.20    34.95 o
  -3   2   8  6689.74  6467.18    28.57 o
  -2   2   8 12111.00 12310.10    39.83 o
  -1   2   8   119.07   111.93     4.32 o
   0   2   8    33.73    58.08     4.21 o
   1   2   8  4371.54  4370.49    22.88 o
   2   2   8  1390.62  1289.07    13.95 o
   3   2   8  7059.54  7168.49    32.34 o
   4   2   8  3048.08  3179.82    25.11 o
   5   2   8  4238.99  4404.61    29.35 o
   6   2   8    94.24    79.82     5.05 o
   7   2   8   719.64   702.78    10.84 o
   8   2   8  2732.24  2922.34    23.00 o
   9   2   8  1219.79  1238.66    14.84 o
  10   2   8  2085.46  2049.84    19.02 o
  11   2   8    82.20    77.50     4.13 o
  12   2   8  1415.63  1355.50    17.96 o
 -13   3   8   118.84   126.56     4.76 o
 -12   3   8  3842.65  4028.83    23.51 o
 -11   3   8   314.66   331.90     7.63 o
 -10   3   8  1953.93  2149.32    20.63 o
  -9   3   8  3200.56  3177.53    24.88 o
  -8   3   8  3157.89  3115.01    22.46 o
  -7   3   8  6853.88  6981.27    34.34 o
  -6   3   8   238.71   205.19     6.08 o
  -5   3   8  8400.86  8779.15    36.25 o
  -4   3   8   282.57   293.81     7.99 o
  -3   3   8  8580.31  8752.57    34.28 o
  -2   3   8  6721.69  6759.49    28.73 o
  -1   3   8  8536.12  8406.47    32.02 o
   0   3   8 12736.30 13235.00    42.29 o
   1   3   8  4214.05  4162.39    22.05 o
   2   3   8  5804.03  6027.73    29.45 o
   3   3   8   563.10   644.16    10.10 o
   4   3   8 16707.80 17392.90    50.78 o
   5   3   8  1182.32  1203.28    14.84 o
   6   3   8  5445.54  5531.14    30.30 o
   7   3   8  2829.40  2971.91    24.08 o
   8   3   8  2263.05  2295.76    22.78 o
   9   3   8  2906.23  3043.78    24.03 o
  10   3   8  1207.69  1211.25    14.35 o
  11   3   8  4054.65  3798.73    24.60 o
 -13   4   8   107.43   105.38     5.17 o
 -12   4   8    34.20    38.41     3.48 o
 -11   4   8   818.77   835.98    11.92 o
 -10   4   8   266.71   267.97     8.14 o
  -9   4   8   485.38   503.01    10.21 o
  -8   4   8    90.45    98.47     5.49 o
  -7   4   8    12.61    15.30     3.89 o
  -6   4   8  2720.20  2674.45    22.39 o
  -5   4   8   390.59   405.53     9.16 o
  -4   4   8   111.49   126.02     5.80 o
  -3   4   8  1885.52  1902.75    15.59 o
  -2   4   8   150.67   180.02     5.28 o
  -1   4   8     9.09    19.63     3.35 o
   0   4   8  1599.44  1528.77    14.47 o
   1   4   8     7.50    32.48     4.14 o
   2   4   8  4545.07  4509.64    26.60 o
   3   4   8  1158.72  1140.08    13.88 o
   4   4   8     9.53    19.88     3.89 o
   5   4   8   105.10   128.50     5.99 o
   6   4   8   233.63   227.80     7.71 o
   7   4   8   656.82   675.61    13.73 o
   8   4   8   591.86   598.45    10.42 o
   9   4   8    69.10    62.42     4.19 o
  10   4   8    29.43    27.08     3.42 o
  11   4   8    51.97    47.47     3.78 o
 -13   5   8   315.39   273.51     9.56 o
 -12   5   8  3113.86  3251.06    23.24 o
 -11   5   8   873.15   894.73    12.69 o
 -10   5   8  3579.68  3811.15    30.29 o
  -9   5   8  1159.34  1156.81    16.46 o
  -8   5   8    44.90    49.94     6.29 o
  -7   5   8  5680.01  5945.40    42.85 o
  -6   5   8  1770.05  1732.04    17.95 o
  -5   5   8  6239.50  6357.31    34.21 o
  -4   5   8  4087.35  4113.85    26.79 o
  -3   5   8  4698.77  4932.59    27.03 o
  -2   5   8  1860.66  1935.90    18.85 o
  -1   5   8  1092.41  1116.10    14.74 o
   0   5   8  6241.72  6173.85    34.45 o
   1   5   8  3553.20  3507.78    25.60 o
   2   5   8  5818.87  5663.82    33.15 o
   3   5   8     3.56    19.94     3.84 o
   4   5   8  4432.35  4566.54    31.69 o
   5   5   8   934.60  1037.22    16.92 o
   6   5   8  5004.09  5094.29    37.36 o
   7   5   8    53.44    52.08     5.26 o
   8   5   8  1146.37  1169.91    14.59 o
   9   5   8  1379.44  1370.26    15.39 o
  10   5   8   798.81   733.09    12.32 o
  11   5   8  3119.46  3146.18    32.20 o
 -12   6   8    75.89    59.63     4.65 o
 -11   6   8   973.85   918.21    16.26 o
 -10   6   8  4919.84  4994.52    35.22 o
  -9   6   8  2935.81  3016.65    28.89 o
  -8   6   8  9058.40  9515.81    50.10 o
  -7   6   8  3838.63  3963.85    31.83 o
  -6   6   8  2051.29  2015.67    21.52 o
  -5   6   8    65.58    66.67     5.17 o
  -4   6   8  8088.06  8123.79    37.25 o
  -3   6   8  2665.27  2650.68    20.93 o
  -2   6   8  4631.20  4544.09    29.33 o
  -1   6   8   447.56   457.74     9.32 o
   0   6   8  1115.81  1081.10    15.81 o
   1   6   8  5359.44  5141.79    32.41 o
   2   6   8    51.78    55.46     5.07 o
   3   6   8 14664.80 14615.50    58.86 o
   4   6   8   954.89   938.16    16.81 o
   5   6   8  3463.89  3687.12    30.62 o
   6   6   8  1071.11  1033.74    14.59 o
   7   6   8  3047.95  3284.28    24.47 o
   8   6   8  1072.88  1099.40    13.33 o
   9   6   8  5459.64  5448.22    28.93 o
  10   6   8  1357.48  1291.65    16.85 o
 -11   7   8    59.03    55.18     4.04 o
 -10   7   8    13.29     7.76     4.49 <
  -9   7   8   124.11   121.78     7.39 o
  -8   7   8   310.83   318.13    10.48 o
  -7   7   8     1.23     3.24     4.61 <
  -6   7   8    26.82    28.24     4.89 o
  -5   7   8   329.59   344.04     8.59 o
  -4   7   8   546.20   527.14    10.15 o
  -3   7   8    10.72    17.23     3.76 o
  -2   7   8   578.70   609.35    11.57 o
  -1   7   8   379.41   367.48     9.11 o
   0   7   8   403.68   394.31     9.56 o
   1   7   8   344.57   347.72     9.36 o
   2   7   8   780.65   804.57    13.27 o
   3   7   8   414.76   380.40    10.22 o
   4   7   8   782.75   801.39    15.15 o
   5   7   8  2741.49  2898.00    26.06 o
   6   7   8   291.40   300.12     8.94 o
   7   7   8  1109.48  1114.99    16.66 o
   8   7   8    41.84    35.98     3.85 o
   9   7   8   264.44   243.83     6.55 o
 -11   8   8  2095.79  2030.97    29.48 o
 -10   8   8   547.05   500.59    11.22 o
  -9   8   8   541.01   510.67    12.99 o
  -8   8   8  2212.06  2256.45    26.31 o
  -7   8   8   385.59   371.49    10.29 o
  -6   8   8 13528.80 14091.10    59.40 o
  -5   8   8    70.07    71.78     5.59 o
  -4   8   8  3111.56  3229.27    24.54 o
  -3   8   8  1763.90  1747.61    17.26 o
  -2   8   8  1897.85  1856.40    20.02 o
  -1   8   8  3665.96  3614.96    28.47 o
   0   8   8  6449.77  6348.63    42.68 o
   1   8   8  5771.59  5924.27    37.69 o
   2   8   8  3009.39  3067.19    26.98 o
   3   8   8  2377.66  2487.60    23.29 o
   4   8   8    98.96    83.68     6.21 o
   5   8   8  5704.92  5924.44    34.60 o
   6   8   8   362.35   333.24     7.96 o
   7   8   8  3083.31  3021.01    21.52 o
   8   8   8  1171.16  1118.85    12.99 o
   9   8   8   597.84   577.46    13.98 o
 -10   9   8  1159.00  1252.40    23.24 o
  -9   9   8   706.07   689.87    12.78 o
  -8   9   8  1321.20  1284.94    18.34 o
  -7   9   8   822.30   881.15    13.50 o
  -6   9   8    51.41    47.10     4.61 o
  -5   9   8  4805.10  5075.62    29.86 o
  -4   9   8   260.29   269.41     7.62 o
  -3   9   8  2378.35  2493.99    22.38 o
  -2   9   8   636.98   630.48    11.68 o
  -1   9   8  2792.55  2769.19    24.43 o
   0   9   8  1900.42  1875.74    20.82 o
   1   9   8  2547.22  2449.63    25.03 o
   2   9   8  3595.86  3718.91    29.30 o
   3   9   8    44.78    46.65     5.03 o
   4   9   8  3802.88  4035.74    29.22 o
   5   9   8   150.64   148.54     5.96 o
   6   9   8  1441.87  1442.19    16.52 o
   7   9   8   319.46   308.28     7.47 o
   8   9   8  1145.17  1179.85    20.30 o
  -8  10   8   402.65   449.65    12.21 o
  -7  10   8    14.71    27.41     4.76 o
  -6  10   8    89.60    95.32     5.91 o
  -5  10   8    89.95    93.48     5.46 o
  -4  10   8   297.64   297.67     8.35 o
  -3  10   8   197.40   179.58     6.27 o
  -2  10   8   594.63   621.49    12.07 o
  -1  10   8   989.78   962.65    15.08 o
   0  10   8   693.67   707.10    15.44 o
   1  10   8   447.25   414.72    10.73 o
   2  10   8   121.01   102.37     5.81 o
   3  10   8   394.10   395.16     9.19 o
   4  10   8     1.67     5.22     3.80 <
   5  10   8   386.14   396.46     8.78 o
   6  10   8   333.97   305.75     8.49 o
   7  10   8    53.36    57.34     6.91 o
  -7  11   8  1483.18  1514.29    22.58 o
  -6  11   8   212.84   190.46     9.62 o
  -5  11   8  2106.09  2266.10    27.01 o
  -4  11   8   526.24   525.19    12.04 o
  -3  11   8  4999.04  5071.53    34.55 o
  -2  11   8   307.04   343.27     9.68 o
  -1  11   8  2921.85  3063.45    30.75 o
   0  11   8  1543.61  1516.34    18.26 o
   1  11   8   134.99   143.03     6.92 o
   2  11   8  4929.70  4842.44    28.21 o
   3  11   8    62.93    68.08     4.21 o
   4  11   8  3882.01  3783.77    24.39 o
   5  11   8    31.18    31.15     4.16 o
  -4  12   8   820.09   753.54    16.47 o
  -3  12   8     3.75     4.04     3.90 <
  -2  12   8   557.82   559.30    11.64 o
  -1  12   8   897.02   838.42    13.91 o
   0  12   8   710.43   651.20    10.77 o
   1  12   8   614.38   543.17    11.24 o
   2  12   8     8.99    15.07     3.08 o
   3  12   8   350.55   304.90    18.73 o
 -13   1   9   485.70   494.43     8.06 o
 -12   1   9  2800.78  2681.43    17.81 o
 -11   1   9   585.90   577.79    10.00 o
 -10   1   9  4265.64  4283.92    26.09 o
  -9   1   9  3092.86  3183.57    23.20 o
  -8   1   9  4270.73  4329.64    28.33 o
  -7   1   9  1351.36  1437.10    15.62 o
  -6   1   9  1211.88  1255.75    12.85 o
  -5   1   9 10500.80 10464.20    41.06 o
  -4   1   9   960.78   984.92    12.14 o
  -3   1   9 15557.20 15743.30    46.21 o
  -2   1   9   153.77   194.76     5.23 o
  -1   1   9 12281.80 12950.60    35.74 o
   0   1   9  1636.28  1742.40    14.55 o
   1   1   9  1373.48  1421.40    13.86 o
   2   1   9  2969.83  2972.59    21.89 o
   3   1   9  2496.63  2633.69    24.20 o
   4   1   9 13502.30 14247.10    64.53 o
   5   1   9   345.18   351.97     9.62 o
   6   1   9  5515.79  5733.67    35.37 o
   7   1   9    14.56    29.22     4.33 o
   8   1   9  4842.81  4959.49    31.85 o
   9   1   9  1397.84  1356.10    15.51 o
  10   1   9  1750.33  1732.93    16.27 o
  11   1   9   647.22   643.28     9.85 o
 -13   2   9  2764.59  2723.19    20.31 o
 -12   2   9   198.21   179.05     5.39 o
 -11   2   9  5884.53  5957.50    31.42 o
 -10   2   9   150.77   145.16     6.36 o
  -9   2   9   434.40   427.81     9.17 o
  -8   2   9  1195.30  1270.91    15.16 o
  -7   2   9  2369.41  2383.49    19.86 o
  -6   2   9  8417.93  8531.21    38.70 o
  -5   2   9  5589.11  5657.21    27.99 o
  -4   2   9  8292.59  8326.27    32.15 o
  -3   2   9   666.21   673.00     9.79 o
  -2   2   9  1951.57  1865.95    15.65 o
  -1   2   9   209.24   176.55     5.02 o
   0   2   9 13366.20 13506.60    39.47 o
   1   2   9  4761.90  5019.05    25.38 o
   2   2   9  2092.71  2067.39    17.09 o
   3   2   9  6371.12  6508.90    32.55 o
   4   2   9   258.71   246.62     8.33 o
   5   2   9  5631.31  5990.75    36.04 o
   6   2   9    37.65    30.08     4.70 o
   7   2   9  8447.48  8997.65    43.02 o
   8   2   9   383.76   357.69     9.76 o
   9   2   9  1793.10  1752.95    17.46 o
  10   2   9  1400.41  1372.01    14.97 o
  11   2   9   567.01   518.23     8.08 o
 -13   3   9   960.13   912.04    12.08 o
 -12   3   9   542.83   544.46     9.23 o
 -11   3   9     4.70    10.02     3.08 o
 -10   3   9  1145.43  1125.93    13.34 o
  -9   3   9    39.11    56.09     4.75 o
  -8   3   9   254.86   267.50     7.62 o
  -7   3   9  1581.54  1635.47    17.89 o
  -6   3   9    27.84    48.61     4.88 o
  -5   3   9   498.26   530.24     9.56 o
  -4   3   9  2471.17  2577.60    21.53 o
  -3   3   9   806.79   857.65    11.99 o
  -2   3   9  1704.14  1638.38    14.71 o
  -1   3   9  1182.16  1165.04    12.68 o
   0   3   9  2062.12  2080.00    16.19 o
   1   3   9  2130.84  2047.74    18.48 o
   2   3   9   480.35   485.61     9.56 o
   3   3   9   282.55   350.27     7.93 o
   4   3   9   517.53   562.91    10.38 o
   5   3   9    35.25    37.97     5.03 o
   6   3   9  4398.64  4562.47    30.91 o
   7   3   9    26.50    24.60     4.84 o
   8   3   9    50.64    67.16     5.91 o
   9   3   9    46.73    37.94     3.99 o
  10   3   9    39.50    41.69     3.30 o
  11   3   9   750.65   743.01    12.55 o
 -13   4   9  2936.07  2894.56    42.22 o
 -12   4   9    44.31    49.31     3.47 o
 -11   4   9  1946.32  1922.45    19.12 o
 -10   4   9  1272.82  1217.07    14.69 o
  -9   4   9  5673.70  5822.96    34.49 o
  -8   4   9  2833.80  3035.44    24.76 o
  -7   4   9  3622.39  3736.32    30.35 o
  -6   4   9  3047.80  3152.42    26.41 o
  -5   4   9    80.73    85.52     5.70 o
  -4   4   9 10932.30 11016.60    45.20 o
  -3   4   9   265.64   279.49     7.12 o
  -2   4   9 17504.80 18151.40    51.57 o
  -1   4   9   405.49   434.55     8.80 o
   0   4   9  3535.94  3556.06    23.07 o
   1   4   9  5751.55  5745.68    30.55 o
   2   4   9  3696.84  3636.72    26.03 o
   3   4   9  4979.96  5159.86    30.18 o
   4   4   9  2766.55  2842.44    23.88 o
   5   4   9  3117.60  3225.17    26.08 o
   6   4   9  1896.29  1909.95    21.76 o
   7   4   9  5348.50  5475.46    38.91 o
   8   4   9  2385.20  2470.13    22.74 o
   9   4   9  4294.77  4258.07    29.46 o
  10   4   9   708.51   707.09    11.67 o
 -12   5   9  1236.44  1215.72    15.71 o
 -11   5   9    11.31    19.50     2.98 o
 -10   5   9  1431.57  1445.30    19.13 o
  -9   5   9   153.97   148.26     6.39 o
  -8   5   9  1710.89  1780.57    21.72 o
  -7   5   9  7272.42  7557.44    51.13 o
  -6   5   9    25.95    36.14     4.52 o
  -5   5   9  1797.13  1838.92    19.58 o
  -4   5   9  1173.98  1175.31    13.82 o
  -3   5   9   776.77   723.99    11.06 o
  -2   5   9   554.50   548.26    10.17 o
  -1   5   9  2503.11  2409.53    20.83 o
   0   5   9  3505.45  3619.34    25.21 o
   1   5   9  3679.76  3687.28    27.25 o
   2   5   9   211.72   232.07     8.11 o
   3   5   9   187.99   188.48     6.60 o
   4   5   9  2268.58  2351.48    24.48 o
   5   5   9   128.56   114.60     6.28 o
   6   5   9  4866.53  5043.18    34.77 o
   7   5   9     2.19     6.47     4.10 <
   8   5   9   580.50   578.23     9.68 o
   9   5   9    67.44    68.69     4.48 o
  10   5   9  1261.00  1249.01    14.93 o
 -12   6   9     3.48    -6.52     3.72 <
 -11   6   9   981.21  1041.62    13.71 o
 -10   6   9   199.17   177.01     7.30 o
  -9   6   9   788.58   840.03    15.20 o
  -8   6   9   716.97   730.61    14.15 o
  -7   6   9  1605.87  1630.43    22.70 o
  -6   6   9   412.07   405.56     9.81 o
  -5   6   9  1067.09  1097.68    15.33 o
  -4   6   9   458.70   481.06    10.31 o
  -3   6   9    56.38    56.02     4.59 o
  -2   6   9   967.95   996.62    14.33 o
  -1   6   9   950.66   919.60    13.73 o
   0   6   9   147.95   146.78     6.69 o
   1   6   9   260.74   234.91     8.30 o
   2   6   9   297.36   295.76     8.90 o
   3   6   9   950.02  1025.57    17.04 o
   4   6   9   189.64   181.65     9.46 o
   5   6   9  1454.19  1531.63    20.80 o
   6   6   9     0.05     5.25     4.19 <
   7   6   9   306.17   311.75     8.11 o
   8   6   9   252.47   244.12     7.26 o
   9   6   9   763.76   778.01    12.71 o
 -11   7   9    24.63    28.56     3.53 o
 -10   7   9  3435.89  3500.10    30.40 o
  -9   7   9  1482.45  1533.14    20.10 o
  -8   7   9  1875.47  1905.66    23.84 o
  -7   7   9  6851.52  7047.78    41.42 o
  -6   7   9   469.12   467.86    10.91 o
  -5   7   9  5732.00  5898.90    33.70 o
  -4   7   9   851.29   870.66    13.57 o
  -3   7   9  6549.53  6772.03    35.17 o
  -2   7   9  2699.64  2743.70    21.72 o
  -1   7   9  5840.19  5999.82    31.02 o
   0   7   9  3810.05  3908.48    26.86 o
   1   7   9  8351.49  8589.75    40.23 o
   2   7   9  3733.51  3949.54    29.22 o
   3   7   9  1990.07  2113.91    22.74 o
   4   7   9  5097.21  5366.88    35.72 o
   5   7   9   101.12   108.75     6.58 o
   6   7   9  5007.54  5239.61    31.45 o
   7   7   9   395.06   385.85     8.70 o
   8   7   9  2729.99  2710.06    21.82 o
   9   7   9   982.11   904.73    14.40 o
 -10   8   9   378.13   358.65     8.76 o
  -9   8   9   791.13   808.18    14.00 o
  -8   8   9   257.60   253.07     8.51 o
  -7   8   9   730.59   752.32    13.96 o
  -6   8   9    57.31    60.10     5.24 o
  -5   8   9     3.95    10.43     4.02 <
  -4   8   9  1555.52  1570.91    17.16 o
  -3   8   9    21.15    31.27     3.93 o
  -2   8   9  3572.12  3683.28    26.85 o
  -1   8   9   123.97   117.28     6.39 o
   0   8   9    35.12    40.63     5.29 o
   1   8   9   688.76   720.97    13.37 o
   2   8   9   125.80   139.08     6.82 o
   3   8   9  2167.83  2212.34    22.36 o
   4   8   9   537.59   561.10    12.13 o
   5   8   9   357.19   344.80     8.89 o
   6   8   9     3.28     7.29     3.11 <
   7   8   9   381.94   364.87     7.93 o
   8   8   9   187.58   191.12     6.58 o
  -9   9   9  1179.38  1163.93    17.97 o
  -8   9   9  1918.55  1877.47    19.71 o
  -7   9   9   523.93   485.57    10.32 o
  -6   9   9   802.60   836.18    12.41 o
  -5   9   9  1341.98  1444.03    16.83 o
  -4   9   9   245.95   216.94     7.20 o
  -3   9   9  1916.57  1934.92    19.61 o
  -2   9   9     0.78     0.61     4.08 <
  -1   9   9  1376.84  1433.74    16.47 o
   0   9   9   494.45   495.03    11.31 o
   1   9   9  2474.92  2479.57    24.64 o
   2   9   9  7969.35  8066.68    42.00 o
   3   9   9   983.16   980.48    13.91 o
   4   9   9  1201.98  1276.40    15.30 o
   5   9   9   453.94   476.15     9.44 o
   6   9   9   610.28   605.10    10.61 o
   7   9   9   257.74   271.87     9.09 o
  -8  10   9   812.24   804.90    18.97 o
  -7  10   9  2169.91  2224.98    23.91 o
  -6  10   9  3839.42  3908.25    30.38 o
  -5  10   9   468.65   464.47    12.03 o
  -4  10   9  1949.46  1980.89    20.82 o
  -3  10   9   150.10   146.23     5.80 o
  -2  10   9  3018.29  3066.11    25.37 o
  -1  10   9   656.00   689.27    13.30 o
   0  10   9  6417.15  6361.12    38.64 o
   1  10   9  1235.96  1224.96    14.92 o
   2  10   9  1374.80  1440.60    16.20 o
   3  10   9  3070.16  3160.74    23.16 o
   4  10   9     7.32     3.40     3.27 <
   5  10   9  2597.27  2448.15    24.86 o
   6  10   9   190.07   195.77    10.30 o
  -6  11   9    21.26    13.37     3.82 o
  -5  11   9    88.06    81.77     6.06 o
  -4  11   9   198.87   181.99     7.94 o
  -3  11   9   372.91   351.08    10.86 o
  -2  11   9    23.13    17.85     4.08 o
  -1  11   9     2.80    13.00     4.15 o
   0  11   9     1.71     1.54     3.98 <
   1  11   9    48.97    48.87     4.20 o
   2  11   9   518.65   539.37    10.07 o
   3  11   9   151.06   147.59     5.83 o
   4  11   9   497.20   468.11    12.31 o
  -2  12   9  2197.10  2194.64    35.90 o
  -1  12   9   177.54   159.78     7.73 o
   0  12   9   744.69   657.29    19.65 o
 -13   0  10  2592.35  2450.00    39.52 o
 -12   0  10   261.56   239.14     8.54 o
 -11   0  10  8464.55  8349.77    55.92 o
 -10   0  10    81.41    71.87     5.98 o
  -9   0  10  3259.30  3388.87    31.32 o
  -8   0  10  2230.71  2329.55    27.20 o
  -7   0  10  5457.45  5653.82    45.94 o
  -6   0  10  5441.69  5426.88    44.06 o
  -5   0  10 12328.00 12278.30    64.69 o
  -4   0  10  8146.08  8573.46    46.56 o
  -3   0  10   283.99   294.95     8.41 o
  -2   0  10  5852.84  6451.16    40.92 o
  -1   0  10   530.15   557.90    11.71 o
   0   0  10 10207.20 10766.30    51.45 o
   1   0  10    96.01    83.92     6.30 o
   2   0  10   935.88  1024.80    18.30 o
   3   0  10  5834.75  6254.05    56.95 o
   4   0  10   251.79   248.74    11.92 o
   5   0  10 16429.10 17240.50    97.16 o
   6   0  10   149.98   177.26    10.13 o
   7   0  10 10770.80 10977.20    63.61 o
   8   0  10   178.47   181.83    10.15 o
   9   0  10  1042.27   984.41    18.47 o
  10   0  10   379.80   426.44    12.45 o
 -13   1  10   530.40   519.26    11.34 o
 -12   1  10    25.15    21.90     3.23 o
 -11   1  10    47.96    59.10     4.13 o
 -10   1  10   953.07   954.78    12.63 o
  -9   1  10   376.32   396.07     8.46 o
  -8   1  10  2845.69  2946.78    21.88 o
  -7   1  10   646.48   660.29    11.09 o
  -6   1  10   264.99   284.32     7.56 o
  -5   1  10  1296.14  1232.57    13.48 o
  -4   1  10    27.10    39.30     3.90 o
  -3   1  10  9905.63 10208.50    34.91 o
  -2   1  10  1046.72  1041.66    10.81 o
  -1   1  10   381.92   372.43     7.33 o
   0   1  10    56.43    73.77     4.81 o
   1   1  10   304.09   308.41     7.70 o
   2   1  10   210.12   218.60     7.11 o
   3   1  10  3203.29  3090.24    26.42 o
   4   1  10  1684.28  1792.04    21.51 o
   5   1  10   611.01   716.93    13.17 o
   6   1  10  1020.40  1043.70    16.24 o
   7   1  10   336.14   335.73     8.38 o
   8   1  10  1682.04  1593.50    17.54 o
   9   1  10    12.46    15.45     2.79 o
  10   1  10  1529.65  1449.00    14.67 o
 -13   2  10   907.35   876.43    18.52 o
 -12   2  10    11.04    19.81     2.81 o
 -11   2  10  3019.75  2857.50    21.21 o
 -10   2  10   551.66   566.88    10.34 o
  -9   2  10  2514.40  2597.95    20.37 o
  -8   2  10   471.98   465.90     9.58 o
  -7   2  10  2682.21  2776.06    21.34 o
  -6   2  10   121.38   139.12     5.86 o
  -5   2  10    88.30   103.43     5.33 o
  -4   2  10  4960.13  5053.79    29.23 o
  -3   2  10    23.93    31.05     3.95 o
  -2   2  10 11836.80 12184.80    38.60 o
  -1   2  10   261.29   273.64     6.76 o
   0   2  10  2832.48  3075.05    21.50 o
   1   2  10   559.55   557.19     9.78 o
   2   2  10  4042.89  4386.19    27.26 o
   3   2  10  2486.76  2549.89    22.86 o
   4   2  10   163.89   154.68     7.16 o
   5   2  10  1065.19  1050.86    15.34 o
   6   2  10   192.90   175.45     6.31 o
   7   2  10  2453.34  2606.43    24.17 o
   8   2  10   245.30   257.74     8.92 o
   9   2  10  1065.79  1129.13    14.16 o
  10   2  10     7.42    11.21     2.30 o
 -12   3  10  3461.48  3254.75    22.27 o
 -11   3  10    60.77    60.92     4.00 o
 -10   3  10  4191.86  4165.52    26.43 o
  -9   3  10   666.34   668.98    11.27 o
  -8   3  10  5738.41  5881.87    33.87 o
  -7   3  10  1440.26  1600.51    17.60 o
  -6   3  10  1406.51  1526.05    15.94 o
  -5   3  10  6650.85  6891.96    34.01 o
  -4   3  10  2916.39  2949.75    23.88 o
  -3   3  10  9435.60  9159.11    39.79 o
  -2   3  10    63.48    67.24     4.72 o
  -1   3  10 12759.10 12921.90    42.72 o
   0   3  10   665.47   657.79     9.82 o
   1   3  10  8510.56  8769.45    40.89 o
   2   3  10  2300.35  2294.02    20.79 o
   3   3  10  4815.00  4993.84    30.53 o
   4   3  10  6871.27  6979.42    36.78 o
   5   3  10  1601.23  1638.50    18.74 o
   6   3  10  6864.88  7454.15    37.79 o
   7   3  10   568.57   578.32    12.33 o
   8   3  10  3492.44  3625.14    27.64 o
   9   3  10    92.53    81.99     4.48 o
  10   3  10  2634.40  2540.20    21.37 o
 -12   4  10   326.75   325.16     7.17 o
 -11   4  10   280.53   263.33     7.17 o
 -10   4  10   294.04   281.48     7.39 o
  -9   4  10   274.59   259.90     8.44 o
  -8   4  10  1171.25  1220.06    15.28 o
  -7   4  10   541.29   529.94    10.80 o
  -6   4  10   246.41   274.69     8.00 o
  -5   4  10  2136.38  2156.14    19.68 o
  -4   4  10   326.79   337.44     8.46 o
  -3   4  10    81.10    80.88     5.60 o
  -2   4  10    11.60    22.36     3.96 o
  -1   4  10    57.45    64.46     4.83 o
   0   4  10  2356.30  2541.87    21.74 o
   1   4  10  2281.37  2327.45    21.49 o
   2   4  10   283.49   275.11     8.00 o
   3   4  10     3.84    15.46     4.23 o
   4   4  10    16.45    19.66     3.95 o
   5   4  10    28.14    37.86     4.65 o
   6   4  10    14.80    19.48     4.30 o
   7   4  10     8.77    13.85     3.99 o
   8   4  10     7.02     5.39     3.38 <
   9   4  10   184.79   170.67     5.99 o
  10   4  10   236.30   214.65     7.88 o
 -12   5  10  2256.09  2174.40    25.87 o
 -11   5  10    46.75    52.90     3.58 o
 -10   5  10  3064.24  3020.60    22.76 o
  -9   5  10    14.90    24.81     3.52 o
  -8   5  10  1769.03  1730.74    19.82 o
  -7   5  10  4105.93  4185.91    31.62 o
  -6   5  10  3374.94  3414.22    25.60 o
  -5   5  10  4319.24  4577.94    30.40 o
  -4   5  10   363.65   393.21     9.41 o
  -3   5  10  2344.60  2397.14    22.51 o
  -2   5  10   323.23   327.72     8.58 o
  -1   5  10  5537.79  5600.28    32.52 o
   0   5  10   741.41   785.32    12.03 o
   1   5  10  7019.31  6955.77    37.03 o
   2   5  10    80.92    91.55     6.15 o
   3   5  10   850.79   887.05    12.68 o
   4   5  10  3140.50  3493.47    28.04 o
   5   5  10   572.13   594.91    11.90 o
   6   5  10  6500.45  6691.16    39.83 o
   7   5  10   172.47   180.83     6.20 o
   8   5  10  2024.00  1936.24    15.72 o
   9   5  10   367.47   329.53     7.80 o
 -11   6  10  1386.27  1363.55    16.37 o
 -10   6  10   354.36   353.65     6.68 o
  -9   6  10  6431.77  6581.28    31.86 o
  -8   6  10   741.59   724.57    11.29 o
  -7   6  10  5284.31  5372.33    36.30 o
  -6   6  10  2072.35  2051.28    21.33 o
  -5   6  10   739.49   701.57    13.09 o
  -4   6  10  5806.55  6196.40    37.32 o
  -3   6  10   640.10   636.17    12.24 o
  -2   6  10  3760.07  3998.60    27.95 o
  -1   6  10   229.96   240.37     7.37 o
   0   6  10  2774.54  2889.03    25.33 o
   1   6  10  6065.00  6261.92    33.23 o
   2   6  10  2880.27  3032.55    25.96 o
   3   6  10  6656.14  7215.23    45.68 o
   4   6  10  4244.28  4487.09    37.54 o
   5   6  10   699.96   744.94    15.65 o
   6   6  10    15.73    17.52     4.57 o
   7   6  10  4691.73  4862.61    32.15 o
   8   6  10   229.91   205.27     6.30 o
   9   6  10  4897.43  4971.67    35.70 o
 -10   7  10    12.61    16.33     2.50 o
  -9   7  10   253.99   258.76     8.15 o
  -8   7  10    26.53    19.48     3.49 o
  -7   7  10   500.12   500.22    11.27 o
  -6   7  10    77.91    78.82     6.05 o
  -5   7  10    21.00    24.23     4.08 o
  -4   7  10    87.17    78.70     5.53 o
  -3   7  10   755.24   796.21    12.99 o
  -2   7  10    75.56    63.80     4.67 o
  -1   7  10    52.28    69.07     4.80 o
   0   7  10    36.21    37.89     4.68 o
   1   7  10     0.69    15.10     4.35 o
   2   7  10   598.78   631.74    11.95 o
   3   7  10   207.46   215.54     8.22 o
   4   7  10   256.92   242.43     8.18 o
   5   7  10     7.66     8.42     3.58 <
   6   7  10   139.88   134.53     6.23 o
   7   7  10   470.47   403.25     8.02 o
   8   7  10   174.09   173.39     5.84 o
  -9   8  10  1536.64  1489.04    19.53 o
  -8   8  10  1369.35  1402.55    17.36 o
  -7   8  10  1600.37  1675.67    20.21 o
  -6   8  10  1650.39  1673.26    19.54 o
  -5   8  10  2302.21  2287.90    21.41 o
  -4   8  10  1500.77  1506.26    16.62 o
  -3   8  10   209.70   199.80     6.79 o
  -2   8  10  6007.07  6203.10    31.29 o
  -1   8  10   193.09   186.63     7.00 o
   0   8  10  9203.35  9623.47    43.99 o
   1   8  10  1238.92  1314.37    16.99 o
   2   8  10  3414.19  3640.36    28.98 o
   3   8  10  1036.26  1087.54    14.09 o
   4   8  10   658.45   677.76    12.11 o
   5   8  10  3254.66  3273.91    22.45 o
   6   8  10   185.13   168.81     5.92 o
   7   8  10  1582.52  1565.34    16.65 o
  -8   9  10  1870.20  1864.39    23.02 o
  -7   9  10   617.75   638.64    10.35 o
  -6   9  10   330.13   343.98     8.08 o
  -5   9  10  1089.85  1061.20    15.67 o
  -4   9  10   535.05   529.94    10.38 o
  -3   9  10  1932.27  1805.15    18.39 o
  -2   9  10    25.69    26.60     4.12 o
  -1   9  10  4085.85  3995.55    26.50 o
   0   9  10   350.69   359.89     8.43 o
   1   9  10  1994.88  1991.24    19.57 o
   2   9  10   799.50   796.64    13.13 o
   3   9  10  1124.40  1159.31    14.13 o
   4   9  10   880.52   905.84    12.80 o
   5   9  10   444.85   442.24     9.32 o
   6   9  10  1295.48  1351.91    22.09 o
  -7  10  10    82.25    84.10     6.77 o
  -6  10  10   160.46   146.10     7.38 o
  -5  10  10   252.63   245.35     8.03 o
  -4  10  10   193.57   186.09     7.18 o
  -3  10  10   132.03   124.63     5.50 o
  -2  10  10    22.70    29.57     4.24 o
  -1  10  10     6.45     8.80     3.60 <
   0  10  10   156.36   160.65     6.29 o
   1  10  10     1.92     3.98     3.37 <
   2  10  10    79.01    73.90     4.72 o
   3  10  10    18.30    15.22     3.15 o
   4  10  10    36.01    31.37     3.59 o
  -4  11  10   296.57   295.13    11.93 o
  -3  11  10  4186.59  3886.23    36.31 o
  -2  11  10   171.16   147.27     5.78 o
  -1  11  10  1983.06  1871.60    18.07 o
   0  11  10   167.17   159.45     6.13 o
   1  11  10  2389.29  2264.20    21.68 o
   2  11  10  1488.86  1380.23    19.21 o
 -12   1  11  1432.33  1325.90    13.60 o
 -11   1  11   104.69    99.06     4.39 o
 -10   1  11  3890.16  3969.02    25.40 o
  -9   1  11   543.26   597.57     9.66 o
  -8   1  11 11972.90 12108.30    45.21 o
  -7   1  11    24.42    37.49     4.49 o
  -6   1  11  2186.90  2222.99    18.13 o
  -5   1  11  2591.84  2733.82    19.18 o
  -4   1  11  2105.27  2122.80    16.87 o
  -3   1  11  9351.07  9765.56    36.56 o
  -2   1  11  2055.98  2084.31    17.46 o
  -1   1  11  5468.85  5775.26    30.78 o
   0   1  11    29.59    32.93     4.25 o
   1   1  11  5427.93  5819.22    39.94 o
   2   1  11  2994.86  3186.29    26.89 o
   3   1  11  3333.10  3434.73    29.31 o
   4   1  11  2932.91  3048.71    25.42 o
   5   1  11  1523.57  1560.36    19.73 o
   6   1  11  4161.39  4391.31    31.91 o
   7   1  11   154.81   165.60     5.84 o
   8   1  11  2658.51  2701.36    21.07 o
   9   1  11   107.33   108.03     4.93 o
  10   1  11  2611.11  2363.56    38.65 o
 -12   2  11   788.70   767.35    10.18 o
 -11   2  11  3738.88  3593.07    22.15 o
 -10   2  11   324.46   323.08     7.16 o
  -9   2  11  1254.03  1266.47    14.71 o
  -8   2  11   682.96   647.16    10.61 o
  -7   2  11  5225.60  5317.67    32.01 o
  -6   2  11  3083.45  3072.49    23.51 o
  -5   2  11  4844.47  4696.12    29.01 o
  -4   2  11   528.72   563.00     9.71 o
  -3   2  11   161.67   171.44     5.77 o
  -2   2  11  1613.09  1676.04    15.42 o
  -1   2  11   511.08   508.77     9.86 o
   0   2  11 10093.70 10525.70    42.25 o
   1   2  11    59.02    78.91     5.10 o
   2   2  11  4498.47  4760.60    33.84 o
   3   2  11  1189.03  1238.93    17.22 o
   4   2  11  3319.44  3331.85    26.65 o
   5   2  11  1950.95  2106.69    21.15 o
   6   2  11  4688.13  4971.39    33.67 o
   7   2  11  4080.48  4266.60    29.02 o
   8   2  11    67.78    61.71     4.80 o
   9   2  11   783.85   734.59    10.58 o
 -12   3  11   579.35   543.02     9.33 o
 -11   3  11   696.90   668.38     9.75 o
 -10   3  11   353.34   351.93     7.61 o
  -9   3  11     6.83     8.97     3.24 <
  -8   3  11    48.97    45.03     4.59 o
  -7   3  11   144.46   135.53     5.78 o
  -6   3  11  2309.65  2370.35    20.60 o
  -5   3  11     5.48    12.48     4.37 <
  -4   3  11   299.74   332.15     8.22 o
  -3   3  11    45.11    46.09     5.03 o
  -2   3  11  1122.42  1210.45    14.81 o
  -1   3  11  1773.80  1810.38    17.49 o
   0   3  11   959.99   956.64    14.01 o
   1   3  11   334.46   358.12     9.43 o
   2   3  11  2536.54  2671.57    23.45 o
   3   3  11   153.54   146.10     7.00 o
   4   3  11  2920.52  3046.15    27.48 o
   5   3  11    57.37    66.09     5.60 o
   6   3  11  1041.78  1028.69    15.61 o
   7   3  11   599.85   605.95    12.75 o
   8   3  11   130.54   141.85     5.81 o
   9   3  11    13.93    16.21     2.55 o
 -11   4  11  2729.02  2540.57    20.96 o
 -10   4  11     0.69     5.43     2.76 <
  -9   4  11  5448.49  5680.32    30.57 o
  -8   4  11   459.33   474.70     9.92 o
  -7   4  11  2519.62  2600.53    22.41 o
  -6   4  11  1127.23  1076.32    13.94 o
  -5   4  11  2879.43  2947.00    22.89 o
  -4   4  11  9765.21 10224.00    44.51 o
  -3   4  11  1294.91  1318.48    18.18 o
  -2   4  11  8213.24  8746.56    41.91 o
  -1   4  11   755.69   801.82    12.80 o
   0   4  11  3612.30  3808.77    29.15 o
   1   4  11    17.63    27.20     4.75 o
   2   4  11  9967.89 10785.70    43.62 o
   3   4  11  2183.52  2352.71    20.59 o
   4   4  11  8114.32  8422.58    41.93 o
   5   4  11  2366.14  2457.18    22.30 o
   6   4  11   474.10   476.80    10.15 o
   7   4  11  3101.17  3239.39    23.85 o
   8   4  11   125.77   104.76     4.87 o
   9   4  11  5568.02  5510.44    39.14 o
 -11   5  11   649.32   604.85    12.06 o
 -10   5  11  1133.21  1147.74    14.27 o
  -9   5  11     2.24     8.79     2.82 o
  -8   5  11  1012.16  1017.93    12.96 o
  -7   5  11  1206.85  1247.83    14.85 o
  -6   5  11  2546.79  2571.69    21.81 o
  -5   5  11   405.57   392.08     9.27 o
  -4   5  11  5158.95  5318.47    35.53 o
  -3   5  11  1666.93  1719.87    21.25 o
  -2   5  11    69.71    59.33     5.53 o
  -1   5  11  4539.10  4817.28    30.32 o
   0   5  11  1165.69  1146.73    15.01 o
   1   5  11  1597.97  1744.45    19.20 o
   2   5  11     5.99     9.94     4.19 <
   3   5  11  1060.09  1081.58    16.20 o
   4   5  11  3115.76  3190.14    26.48 o
   5   5  11   502.67   519.47    11.23 o
   6   5  11   797.56   834.54    14.69 o
   7   5  11   950.09   911.59    12.03 o
   8   5  11   298.17   288.28     8.57 o
 -10   6  11    29.20    42.54     3.90 o
  -9   6  11   705.75   642.93    10.10 o
  -8   6  11    13.37     9.83     3.26 o
  -7   6  11   990.78  1008.90    14.23 o
  -6   6  11   935.08   972.72    13.97 o
  -5   6  11   160.22   180.19     6.93 o
  -4   6  11  1839.83  1867.09    20.76 o
  -3   6  11   508.14   527.44    12.04 o
  -2   6  11  1566.74  1627.28    17.71 o
  -1   6  11   125.33   116.55     5.71 o
   0   6  11  1223.44  1264.00    15.25 o
   1   6  11   219.05   240.13     7.56 o
   2   6  11  1616.10  1788.52    18.62 o
   3   6  11   439.48   427.24    11.15 o
   4   6  11   792.55   799.74    14.62 o
   5   6  11   944.58   939.75    15.66 o
   6   6  11   100.94    91.85     5.63 o
   7   6  11   643.35   653.17    10.18 o
   8   6  11   166.24   149.39     6.78 o
  -9   7  11    12.15     9.96     3.08 o
  -8   7  11  2657.89  2554.06    25.29 o
  -7   7  11   554.62   567.15    12.85 o
  -6   7  11  4221.30  4224.43    28.14 o
  -5   7  11  2161.78  2208.37    18.91 o
  -4   7  11  4414.77  4513.68    31.13 o
  -3   7  11  3118.82  3133.04    23.20 o
  -2   7  11  1439.31  1462.00    15.38 o
  -1   7  11  7793.23  8208.38    35.37 o
   0   7  11    47.45    52.70     4.73 o
   1   7  11  5150.37  5427.16    31.19 o
   2   7  11   172.75   167.77     7.05 o
   3   7  11  2459.25  2574.51    21.48 o
   4   7  11  1396.00  1366.23    15.38 o
   5   7  11   835.71   850.53    11.40 o
   6   7  11  2475.88  2463.70    19.78 o
   7   7  11   310.95   300.05     8.04 o
  -8   8  11   146.19   125.84     5.78 o
  -7   8  11   444.94   423.93    10.48 o
  -6   8  11    26.58    29.66     4.74 o
  -5   8  11    71.60    60.70     4.26 o
  -4   8  11   516.48   525.06     9.65 o
  -3   8  11   214.41   226.17     6.57 o
  -2   8  11   434.21   411.77     8.48 o
  -1   8  11   289.21   283.95     7.29 o
   0   8  11    23.51    28.31     4.31 o
   1   8  11    26.45    27.59     4.28 o
   2   8  11  1005.38  1040.29    14.65 o
   3   8  11   396.83   422.92     9.16 o
   4   8  11   714.87   711.15    11.01 o
   5   8  11   144.92   139.24     5.26 o
   6   8  11     6.83     8.01     2.51 o
  -7   9  11    39.82    46.46     4.29 o
  -6   9  11   914.53   827.13    12.85 o
  -5   9  11   855.71   838.47    13.16 o
  -4   9  11   528.08   524.82    10.42 o
  -3   9  11  1089.27  1091.38    14.59 o
  -2   9  11  1339.27  1309.49    14.83 o
  -1   9  11   518.84   509.58     9.25 o
   0   9  11    31.80    34.58     3.74 o
   1   9  11  1065.80  1131.40    14.09 o
   2   9  11  1463.83  1505.40    15.22 o
   3   9  11  1493.83  1447.71    16.39 o
   4   9  11    43.15    43.14     3.43 o
   5   9  11  1304.99  1166.17    27.07 o
  -5  10  11  1328.53  1261.87    19.19 o
  -4  10  11  1237.78  1142.53    14.82 o
  -3  10  11   253.65   212.56     6.12 o
  -2  10  11  3987.60  3779.14    24.84 o
  -1  10  11     1.46     4.14     3.34 <
   0  10  11  5307.46  5096.05    27.85 o
   1  10  11     3.07     5.14     2.79 <
   2  10  11  2845.36  2756.65    24.14 o
   3  10  11   752.42   657.47    21.30 o
 -11   0  12  3462.09  3291.02    31.78 o
 -10   0  12    81.76    82.76     6.08 o
  -9   0  12  1609.92  1551.33    20.47 o
  -8   0  12     1.84    18.88     4.56 o
  -7   0  12 13983.00 14477.40    61.55 o
  -6   0  12   228.46   232.18     9.10 o
  -5   0  12 16333.30 17450.50    69.39 o
  -4   0  12  1003.30   999.54    16.60 o
  -3   0  12   590.25   659.68    14.45 o
  -2   0  12  7094.12  7122.27    48.91 o
  -1   0  12  1994.61  2108.37    31.51 o
   0   0  12 13396.20 14056.50    94.41 o
   1   0  12  2004.48  2050.34    41.36 o
   2   0  12  9375.65  9944.42    79.90 o
   3   0  12  4805.33  5185.75    52.48 o
   4   0  12   968.71  1028.91    21.69 o
   5   0  12  1200.23  1244.80    25.23 o
   6   0  12  4784.18  5045.45    47.94 o
   7   0  12  2215.78  2170.84    28.65 o
   8   0  12  1883.90  1722.94    24.11 o
   9   0  12  2922.37  3034.87    44.76 o
 -11   1  12    96.47    95.88     3.92 o
 -10   1  12  1529.04  1566.82    14.48 o
  -9   1  12    58.61    52.49     3.59 o
  -8   1  12   832.29   823.89    10.56 o
  -7   1  12   674.12   674.57    10.60 o
  -6   1  12   348.16   353.07     7.69 o
  -5   1  12   735.41   817.86    11.55 o
  -4   1  12   660.25   680.03    10.03 o
  -3   1  12  1393.38  1445.16    14.70 o
  -2   1  12  2550.05  2664.93    21.90 o
  -1   1  12   176.73   183.35     6.92 o
   0   1  12    74.65    81.98     6.35 o
   1   1  12  2601.61  2834.39    27.95 o
   2   1  12   151.95   152.62     8.63 o
   3   1  12  2352.21  2568.53    25.67 o
   4   1  12    68.05    53.34     4.51 o
   5   1  12    18.17    30.43     4.15 o
   6   1  12    11.16    15.58     3.39 o
   7   1  12    96.57    79.23     4.32 o
   8   1  12  2268.43  2294.79    20.47 o
   9   1  12    24.21    24.38     3.82 o
 -11   2  12   298.68   272.91     5.46 o
 -10   2  12   982.74   944.32    10.84 o
  -9   2  12  2562.98  2594.40    18.35 o
  -8   2  12   250.61   252.50     6.67 o
  -7   2  12  3737.26  3730.75    25.14 o
  -6   2  12   181.93   180.94     6.09 o
  -5   2  12   631.18   635.25     9.82 o
  -4   2  12  1739.38  1836.43    17.08 o
  -3   2  12  1268.71  1382.80    15.61 o
  -2   2  12  3255.57  3473.31    25.58 o
  -1   2  12   332.71   346.54     8.76 o
   0   2  12  3193.10  3328.63    26.29 o
   1   2  12     5.72    19.31     4.05 o
   2   2  12  4939.34  5164.66    37.63 o
   3   2  12    20.77     9.06     5.04 <
   4   2  12  3725.35  3786.65    29.09 o
   5   2  12   117.89   137.74     6.35 o
   6   2  12   340.78   364.50     8.49 o
   7   2  12   663.49   666.63    11.04 o
   8   2  12   116.30   124.02     4.76 o
 -11   3  12  1522.23  1447.18    13.37 o
 -10   3  12  2795.62  2882.47    17.81 o
  -9   3  12  1102.86  1180.36    13.57 o
  -8   3  12  6095.33  6097.81    29.87 o
  -7   3  12   183.03   166.73     5.90 o
  -6   3  12  3044.04  3106.02    21.82 o
  -5   3  12  1155.67  1196.85    13.95 o
  -4   3  12  4127.64  4215.21    27.82 o
  -3   3  12   824.58   949.04    14.78 o
  -2   3  12  1123.97  1210.36    15.52 o
  -1   3  12  3525.38  3962.18    26.52 o
   0   3  12    63.76    81.82     5.99 o
   1   3  12  5726.25  6261.55    38.12 o
   2   3  12    45.87    56.77     5.31 o
   3   3  12 10451.30 10991.10    49.89 o
   4   3  12   561.09   596.32    13.18 o
   5   3  12  4226.65  4370.53    31.50 o
   6   3  12  2163.93  2355.42    21.60 o
   7   3  12  1171.89  1256.70    17.94 o
   8   3  12  2210.47  2138.07    17.24 o
 -11   4  12   555.24   539.42    13.28 o
 -10   4  12   461.49   408.94     7.57 o
  -9   4  12   101.88    84.31     4.36 o
  -8   4  12     5.83    11.67     2.92 o
  -7   4  12   367.98   350.49     7.62 o
  -6   4  12     5.04    13.67     3.15 o
  -5   4  12  1426.29  1393.94    16.40 o
  -4   4  12   474.25   507.14    10.33 o
  -3   4  12   108.08    94.95     5.85 o
  -2   4  12   556.28   601.76    12.75 o
  -1   4  12     1.97     4.10     4.29 <
   0   4  12  1140.56  1154.95    15.98 o
   1   4  12   109.38   116.47     6.33 o
   2   4  12   217.36   194.76     7.49 o
   3   4  12     7.77    19.91     4.06 o
   4   4  12   229.65   262.85     8.34 o
   5   4  12    10.27    22.11     3.87 o
   6   4  12   549.65   570.64    12.13 o
   7   4  12     4.33    13.54     2.82 o
   8   4  12    27.13    20.68     3.35 o
 -10   5  12  1149.67  1014.71    13.40 o
  -9   5  12   158.40   142.08     4.74 o
  -8   5  12  2246.96  2189.48    20.98 o
  -7   5  12  1160.92  1218.29    13.14 o
  -6   5  12  3847.69  3956.56    24.79 o
  -5   5  12    39.21    50.05     4.64 o
  -4   5  12  2907.72  3039.30    26.06 o
  -3   5  12   374.00   390.19    10.55 o
  -2   5  12  1936.79  1916.50    19.90 o
  -1   5  12  5751.40  6389.41    41.91 o
   0   5  12    46.69    45.61     5.41 o
   1   5  12  4284.43  4614.17    31.35 o
   2   5  12    62.17    76.00     5.19 o
   3   5  12  1585.11  1671.08    20.82 o
   4   5  12  1112.01  1131.75    18.09 o
   5   5  12  3341.45  3452.44    29.53 o
   6   5  12  2367.11  2413.25    22.85 o
   7   5  12   523.37   521.89    10.47 o
  -9   6  12  4741.43  4417.14    30.52 o
  -8   6  12   151.62   139.47     5.79 o
  -7   6  12  1842.33  1873.59    19.90 o
  -6   6  12    44.93    45.68     3.90 o
  -5   6  12  4119.25  4017.28    28.03 o
  -4   6  12  1740.05  1687.77    19.31 o
  -3   6  12  7281.99  7572.66    40.65 o
  -2   6  12  4004.98  4176.02    28.57 o
  -1   6  12  1678.47  1681.80    17.24 o
   0   6  12  2575.09  2589.15    21.28 o
   1   6  12  1273.41  1317.82    15.64 o
   2   6  12  2309.15  2397.48    20.37 o
   3   6  12    96.50    89.30     4.78 o
   4   6  12  5575.55  5569.28    31.08 o
   5   6  12   333.51   320.84     7.95 o
   6   6  12   334.68   303.35     7.22 o
   7   6  12  2310.79  2366.08    32.50 o
  -9   7  12    20.69    12.90     4.78 <
  -8   7  12     3.05    13.79     3.06 o
  -7   7  12  1031.87  1107.29    16.80 o
  -6   7  12   359.02   332.94     7.78 o
  -5   7  12   776.62   743.55    11.99 o
  -4   7  12     0.18     7.09     3.23 <
  -3   7  12   125.42   116.77     5.19 o
  -2   7  12     6.18    13.71     3.36 o
  -1   7  12   514.06   548.96     9.61 o
   0   7  12   149.95   128.41     4.98 o
   1   7  12    45.70    46.67     4.32 o
   2   7  12   761.26   749.77    12.31 o
   3   7  12   288.36   276.66     7.07 o
   4   7  12    95.40   100.49     4.44 o
   5   7  12   204.21   197.61     6.39 o
   6   7  12   316.15   292.36    10.46 o
  -7   8  12  2517.40  2389.58    20.79 o
  -6   8  12   202.41   206.41     6.36 o
  -5   8  12  4526.42  4445.24    26.18 o
  -4   8  12  1971.48  1860.87    17.26 o
  -3   8  12  1384.86  1352.66    15.49 o
  -2   8  12  2283.48  2244.47    17.78 o
  -1   8  12   593.45   567.17     9.48 o
   0   8  12  2581.76  2599.18    21.06 o
   1   8  12   426.99   453.58     9.26 o
   2   8  12  2914.17  2930.07    22.04 o
   3   8  12   241.34   229.63     6.50 o
   4   8  12  1753.19  1686.73    17.94 o
  -6   9  12   691.47   610.85    13.19 o
  -5   9  12   870.91   838.64    12.79 o
  -4   9  12   729.92   710.58    11.00 o
  -3   9  12  1829.60  1832.81    18.10 o
  -2   9  12   719.77   731.09    11.39 o
  -1   9  12  1775.11  1726.49    15.80 o
   0   9  12   394.16   387.45     8.62 o
   1   9  12  2059.97  1911.91    16.90 o
   2   9  12     1.45     3.36     2.58 <
   3   9  12  2259.02  2163.79    23.95 o
  -2  10  12    64.62    69.34     5.86 o
  -1  10  12    54.39    45.57     5.82 o
 -11   1  13   897.41   814.77    11.77 o
 -10   1  13  1993.26  1848.05    13.82 o
  -9   1  13  1420.16  1348.14    12.39 o
  -8   1  13  5706.98  5534.05    28.78 o
  -7   1  13   146.72   140.23     5.13 o
  -6   1  13  3133.34  3250.18    21.02 o
  -5   1  13   130.76   135.66     5.24 o
  -4   1  13  6473.60  6753.80    32.90 o
  -3   1  13  1456.39  1484.09    16.94 o
  -2   1  13  4180.09  4376.67    30.51 o
  -1   1  13  3669.75  3831.65    29.25 o
   0   1  13   880.33   990.78    19.84 o
   1   1  13  9479.92 10238.30    62.02 o
   2   1  13   981.34  1000.49    20.53 o
   3   1  13  6600.63  7004.71    46.37 o
   4   1  13   278.17   303.31     9.10 o
   5   1  13  2145.49  2269.17    21.63 o
   6   1  13   641.64   633.06    10.32 o
   7   1  13  1786.15  1685.06    17.37 o
 -10   2  13  1651.40  1621.81    12.68 o
  -9   2  13  1122.81  1047.72    10.48 o
  -8   2  13    12.99    19.77     2.60 o
  -7   2  13  2359.92  2257.65    17.39 o
  -6   2  13   399.61   377.82     7.88 o
  -5   2  13  5112.99  5212.33    29.02 o
  -4   2  13    22.17    23.27     4.53 o
  -3   2  13   405.06   426.20    10.26 o
  -2   2  13  2023.29  2195.15    19.00 o
  -1   2  13   783.53   851.29    15.23 o
   0   2  13  4090.42  4469.20    38.66 o
   1   2  13  1662.02  1737.08    25.43 o
   2   2  13  1660.73  1731.56    26.28 o
   3   2  13     3.73     4.48     3.94 <
   4   2  13  2614.93  2833.87    25.06 o
   5   2  13  1059.67  1157.00    16.06 o
   6   2  13  1805.03  1870.21    18.49 o
   7   2  13   441.46   413.63     9.48 o
 -10   3  13   387.95   337.56     6.40 o
  -9   3  13    26.60    33.11     2.64 o
  -8   3  13  1303.11  1372.03    12.68 o
  -7   3  13   456.17   420.05     7.97 o
  -6   3  13  1932.62  1991.10    17.59 o
  -5   3  13   201.57   206.95     6.94 o
  -4   3  13    40.72    39.16     4.65 o
  -3   3  13    27.71    27.48     5.25 o
  -2   3  13     8.18    14.49     3.88 o
  -1   3  13   736.55   795.24    13.70 o
   0   3  13  1904.26  2029.37    21.64 o
   1   3  13   966.98   985.62    17.81 o
   2   3  13   174.30   188.09     8.38 o
   3   3  13   260.82   255.34     8.27 o
   4   3  13    44.94    41.89     4.15 o
   5   3  13  1115.28  1195.39    15.68 o
   6   3  13   101.88    93.10     4.71 o
   7   3  13   169.25   161.92     6.25 o
 -10   4  13   759.91   763.71    12.62 o
  -9   4  13  3227.72  3067.11    17.83 o
  -8   4  13  1643.99  1695.87    14.93 o
  -7   4  13  5055.55  4911.44    26.48 o
  -6   4  13     9.89    16.01     3.38 o
  -5   4  13  2744.32  2717.32    21.28 o
  -4   4  13   656.11   686.96    12.15 o
  -3   4  13  4299.54  4742.73    31.62 o
  -2   4  13   706.01   770.93    15.18 o
  -1   4  13  4438.83  4773.12    34.76 o
   0   4  13  2317.61  2399.35    24.30 o
   1   4  13    63.25    61.59     5.30 o
   2   4  13  6666.79  7315.89    39.18 o
   3   4  13    12.38    20.05     3.58 o
   4   4  13  4420.70  4668.68    30.30 o
   5   4  13    39.01    40.78     4.47 o
   6   4  13  1120.30  1077.51    15.03 o
   7   4  13  2660.13  2649.67    34.84 o
  -9   5  13   776.05   733.19    12.28 o
  -8   5  13  1008.64   998.68    13.02 o
  -7   5  13    58.26    62.46     4.35 o
  -6   5  13  2652.02  2729.00    20.71 o
  -5   5  13    81.49    65.61     4.85 o
  -4   5  13  1626.41  1587.71    17.95 o
  -3   5  13   280.55   260.95     8.34 o
  -2   5  13  2062.67  2075.21    21.69 o
  -1   5  13  1964.46  2067.28    20.75 o
   0   5  13   412.53   409.99    10.90 o
   1   5  13   968.19   992.33    14.31 o
   2   5  13   128.09   126.57     6.30 o
   3   5  13  1355.91  1354.73    16.80 o
   4   5  13   150.49   136.20     5.95 o
   5   5  13  2432.93  2338.44    20.88 o
   6   5  13   305.52   292.58     7.53 o
  -8   6  13    43.48    32.20     3.53 o
  -7   6  13   902.86   918.34    14.65 o
  -6   6  13    16.62    17.04     3.13 o
  -5   6  13  2083.01  2105.82    18.54 o
  -4   6  13    37.38    56.98     4.53 o
  -3   6  13  1550.63  1493.96    16.80 o
  -2   6  13    42.54    59.18     4.47 o
  -1   6  13    74.41    71.65     4.60 o
   0   6  13   451.44   487.01     9.22 o
   1   6  13   143.89   170.26     6.25 o
   2   6  13  1278.44  1286.15    16.35 o
   3   6  13    17.98    17.02     3.34 o
   4   6  13   322.13   279.75     8.35 o
   5   6  13   157.76   153.91     6.66 o
  -7   7  13   162.80   175.35     6.91 o
  -6   7  13  4610.51  4441.39    27.91 o
  -5   7  13   570.72   482.72     8.95 o
  -4   7  13  4269.27  4108.27    24.49 o
  -3   7  13  1044.30   999.32    12.41 o
  -2   7  13  2939.83  2888.39    21.94 o
  -1   7  13  3204.47  3233.21    22.13 o
   0   7  13   903.78   887.28    11.77 o
   1   7  13  2721.12  2590.46    26.01 o
   2   7  13   447.48   445.09     9.51 o
   3   7  13  3026.14  2914.61    25.01 o
   4   7  13   152.77   133.83     7.15 o
  -6   8  13     3.02     2.30     3.03 <
  -5   8  13   520.15   500.64    10.60 o
  -4   8  13   477.89   432.38     8.16 o
  -3   8  13   837.50   864.13    11.14 o
  -2   8  13   187.03   172.71     5.58 o
  -1   8  13   733.05   681.59    10.64 o
   0   8  13    82.50    66.20     4.32 o
   1   8  13    86.62    79.24     4.24 o
   2   8  13   516.18   501.13    10.30 o
   3   8  13     2.23     8.35     4.59 <
  -3   9  13   611.11   588.98    14.29 o
  -2   9  13  1241.77  1317.71    19.33 o
  -1   9  13   368.81   325.36    10.06 o
   0   9  13    65.59    56.34     5.55 o
 -10   0  14  2852.00  2629.41    32.31 o
  -9   0  14  1331.17  1262.25    16.73 o
  -8   0  14   645.52   627.99    13.60 o
  -7   0  14  5291.57  5274.22    35.81 o
  -6   0  14   894.29   945.51    15.60 o
  -5   0  14  7379.35  7397.58    47.51 o
  -4   0  14   213.73   219.29    11.62 o
  -3   0  14  1337.02  1404.34    24.22 o
  -2   0  14   525.84   547.29    15.63 o
  -1   0  14 10460.00 11248.90    95.89 o
   0   0  14  3136.68  3246.34    45.72 o
   1   0  14  3482.34  3732.21    48.27 o
   2   0  14   473.92   541.40    20.98 o
   3   0  14    87.54   103.33     9.42 o
   4   0  14  3897.82  4275.94    52.10 o
   5   0  14   305.64   326.56    12.20 o
   6   0  14  5493.58  5287.10    66.58 o
 -10   1  14   238.46   219.45    11.73 o
  -9   1  14  1392.28  1307.79    12.00 o
  -8   1  14   832.23   758.55     9.04 o
  -7   1  14   205.35   186.14     5.58 o
  -6   1  14   361.41   366.84     7.67 o
  -5   1  14   684.83   668.94    12.38 o
  -4   1  14  2054.03  2264.54    21.43 o
  -3   1  14   213.82   183.32     7.05 o
  -2   1  14  1974.12  1948.05    20.81 o
  -1   1  14    28.47    37.02     4.91 o
   0   1  14   186.65   194.08     9.17 o
   1   1  14  1151.32  1261.89    22.54 o
   2   1  14   109.28   103.46     7.67 o
   3   1  14   346.76   363.04    10.50 o
   4   1  14   307.92   343.10    10.25 o
   5   1  14   306.79   324.00     9.05 o
   6   1  14   113.94   117.52     6.04 o
  -9   2  14  1058.79   938.95    10.17 o
  -8   2  14   407.51   381.15     6.99 o
  -7   2  14   509.43   465.92     8.34 o
  -6   2  14   695.25   617.83    10.19 o
  -5   2  14   538.65   586.62    10.74 o
  -4   2  14     0.83     3.80     3.48 <
  -3   2  14  2361.46  2597.02    23.77 o
  -2   2  14   264.87   243.86     8.31 o
  -1   2  14  1553.72  1663.75    21.75 o
   0   2  14  1694.84  1796.60    22.39 o
   1   2  14   806.40   842.77    18.95 o
   2   2  14  2801.27  2957.92    30.55 o
   3   2  14   341.97   357.24     9.80 o
   4   2  14  1511.74  1654.56    20.13 o
   5   2  14    28.51    31.57     3.86 o
   6   2  14   662.34   645.06    14.54 o
  -9   3  14  1890.72  1745.38    16.78 o
  -8   3  14  2204.20  2051.09    14.66 o
  -7   3  14   654.37   605.98     8.94 o
  -6   3  14  3257.92  3345.51    22.87 o
  -5   3  14   101.78   106.29     5.24 o
  -4   3  14  5164.66  5416.49    32.68 o
  -3   3  14   195.17   174.95     6.98 o
  -2   3  14  4918.07  5102.40    40.06 o
  -1   3  14  2187.83  2168.44    24.64 o
   0   3  14  2651.96  2738.07    30.91 o
   1   3  14  3750.54  4023.09    36.70 o
   2   3  14   731.65   704.05    12.62 o
   3   3  14  3147.56  3237.80    28.45 o
   4   3  14   125.82   149.47     6.90 o
   5   3  14  2671.16  2739.86    22.22 o
   6   3  14   160.25   151.74     8.07 o
  -8   4  14    54.26    42.41     3.05 o
  -7   4  14    40.15    34.98     3.16 o
  -6   4  14   198.70   162.89     5.70 o
  -5   4  14    82.31    79.69     4.48 o
  -4   4  14    33.62    32.87     3.72 o
  -3   4  14    20.29    17.51     4.13 o
  -2   4  14    54.48    46.67     4.95 o
  -1   4  14   648.11   628.51    12.61 o
   0   4  14   267.26   262.36     9.73 o
   1   4  14   625.67   621.04    13.03 o
   2   4  14   101.95    99.93     5.86 o
   3   4  14     3.19     8.76     3.20 <
   4   4  14   338.38   341.47     9.79 o
   5   4  14     3.79     7.96     3.16 <
  -8   5  14  1494.79  1427.89    19.49 o
  -7   5  14   443.31   485.55    10.20 o
  -6   5  14  3876.03  3783.09    26.79 o
  -5   5  14   181.56   171.04     5.76 o
  -4   5  14  2631.90  2586.25    21.48 o
  -3   5  14    52.86    58.84     4.81 o
  -2   5  14  2763.27  2984.78    24.22 o
  -1   5  14  1661.38  1776.82    17.35 o
   0   5  14  1573.21  1609.52    17.05 o
   1   5  14   718.88   691.40    11.84 o
   2   5  14  1480.12  1348.47    16.27 o
   3   5  14  1286.95  1266.78    14.03 o
   4   5  14     1.73     0.60     3.27 <
  -7   6  14  1177.64  1114.23    17.36 o
  -6   6  14   139.36   111.39     4.41 o
  -5   6  14  3013.75  2885.35    20.09 o
  -4   6  14   160.01   178.50     5.58 o
  -3   6  14  4343.34  4437.73    24.91 o
  -2   6  14   528.37   533.29     9.14 o
  -1   6  14  1337.19  1360.30    13.50 o
   0   6  14   125.07   118.87     5.35 o
   1   6  14  1298.40  1290.08    17.57 o
   2   6  14  4609.54  4524.83    30.65 o
   3   6  14   601.04   547.45    14.58 o
  -5   7  14   134.36   127.99     5.56 o
  -4   7  14     7.54    18.61     2.60 o
  -3   7  14    75.89    80.21     3.97 o
  -2   7  14   344.31   335.05     7.11 o
  -1   7  14    92.26    97.90     4.23 o
   0   7  14     5.65    17.66     3.20 o
   1   7  14    84.18    79.81     5.21 o
   2   7  14   248.57   237.25     9.70 o
  -2   8  14   778.40   739.94    18.58 o
  -1   8  14  1295.12  1210.39    20.05 o
  -8   1  15   471.43   416.45     8.63 o
  -7   1  15  1160.03  1101.40    13.14 o
  -6   1  15   589.66   560.49    11.00 o
  -5   1  15  1012.41   997.59    15.33 o
  -4   1  15  3930.23  4051.03    29.52 o
  -3   1  15   105.75    97.52     6.19 o
  -2   1  15  3405.32  3537.70    29.45 o
  -1   1  15    30.33    33.26     4.52 o
   0   1  15  3054.24  3253.89    28.20 o
   1   1  15  1476.45  1583.96    20.48 o
   2   1  15  1185.37  1217.20    17.91 o
   3   1  15  1861.66  1958.90    22.91 o
   4   1  15   319.52   336.64     9.23 o
   5   1  15  2528.49  2559.05    30.69 o
  -8   2  15   561.87   505.42     9.86 o
  -7   2  15  2097.57  2072.49    16.43 o
  -6   2  15  1264.28  1203.39    15.31 o
  -5   2  15  4552.32  4518.01    32.92 o
  -4   2  15    46.46    49.70     4.56 o
  -3   2  15  2307.82  2442.41    28.96 o
  -2   2  15  1000.70  1065.82    19.30 o
  -1   2  15  3465.63  3513.67    28.78 o
   0   2  15   144.56   146.05     7.83 o
   1   2  15  3826.49  3942.64    31.40 o
   2   2  15   540.56   561.88    12.08 o
   3   2  15    33.64    44.23     4.64 o
   4   2  15  2360.20  2444.66    24.40 o
  -8   3  15   306.33   307.46    14.23 o
  -7   3  15    26.32    33.18     3.04 o
  -6   3  15   248.74   225.43     6.96 o
  -5   3  15   244.64   245.50     7.38 o
  -4   3  15     4.25     7.54     3.33 <
  -3   3  15   266.19   248.55     8.92 o
  -2   3  15   860.52   886.38    17.45 o
  -1   3  15   835.32   863.29    16.96 o
   0   3  15    49.36    47.22     5.37 o
   1   3  15    20.87    25.30     3.83 o
   2   3  15     4.08    10.89     3.38 o
   3   3  15     6.76     6.85     3.68 <
   4   3  15     4.88     3.64     2.93 <
  -7   4  15   898.56   842.33    16.85 o
  -6   4  15   247.27   234.77     7.63 o
  -5   4  15  3128.11  3143.47    24.89 o
  -4   4  15    17.63    34.71     3.92 o
  -3   4  15  9498.70  9532.67    49.01 o
  -2   4  15     0.23     8.72     4.10 <
  -1   4  15  3758.96  3711.18    40.46 o
   0   4  15   575.14   577.09    10.30 o
   1   4  15   683.74   710.24    12.21 o
   2   4  15  2051.87  2103.68    21.02 o
   3   4  15  2488.20  2547.19    23.18 o
  -6   5  15   790.45   796.78    14.94 o
  -5   5  15   465.96   475.75     8.25 o
  -4   5  15   629.05   581.20     8.62 o
  -3   5  15   280.83   248.35     6.49 o
  -2   5  15  1567.26  1453.52    15.12 o
  -1   5  15    83.37    81.24     4.82 o
   0   5  15  1150.39  1235.59    17.59 o
   1   5  15   317.98   334.16     9.72 o
   2   5  15  1170.32  1096.73    17.63 o
  -4   6  15   104.77    94.05     4.83 o
  -3   6  15   678.43   627.03    10.61 o
  -2   6  15    10.73    13.06     2.74 o
  -1   6  15  1131.04  1150.87    16.86 o
   0   6  15    58.76    53.47     5.07 o
   1   6  15   795.89   724.20    21.49 o
  -6   0  16  3103.15  3170.02    48.07 o
  -5   0  16  2040.07  1980.25    41.99 o
  -4   0  16  3751.59  3847.08    40.34 o
  -3   0  16  3609.44  3632.98    48.30 o
  -2   0  16     2.53    11.99     4.95 <
  -1   0  16  5171.27  5205.30    49.01 o
   0   0  16    40.72    41.21     5.40 o
   1   0  16  3496.28  3573.06    35.37 o
   2   0  16   280.25   276.64    11.21 o
   3   0  16  1084.37  1057.36    22.71 o
  -6   1  16    48.27    48.71     3.87 o
  -5   1  16   189.77   177.13     6.77 o
  -4   1  16  2061.43  2050.78    22.65 o
  -3   1  16   308.36   304.75     8.70 o
  -2   1  16  1163.89  1066.59    14.81 o
  -1   1  16   142.71   141.28     5.95 o
   0   1  16   105.08   104.36     5.54 o
   1   1  16   169.92   173.45     6.40 o
   2   1  16   769.39   793.49    12.79 o
  -6   2  16   876.19   790.80    19.14 o
  -5   2  16   908.10   875.46    13.72 o
  -4   2  16    86.01    81.25     5.10 o
  -3   2  16  1495.38  1486.46    19.15 o
  -2   2  16   265.22   221.93     8.03 o
  -1   2  16  1441.15  1453.88    20.86 o
   0   2  16   387.52   383.77    10.05 o
   1   2  16   867.18   932.14    15.03 o
   2   2  16   205.23   197.13     8.33 o
  -5   3  16  1296.29  1298.53    18.97 o
  -4   3  16  2684.21  2467.16    27.66 o
  -3   3  16   314.14   268.94     8.90 o
  -2   3  16  3204.26  3269.06    30.41 o
  -1   3  16     3.12    16.87     4.34 o
   0   3  16  2084.65  2197.50    20.84 o
   1   3  16   378.59   350.21    12.16 o
  -4   4  16   142.92   167.60     7.23 o
  -3   4  16    82.85    69.21     5.45 o
  -2   4  16     0.02    -1.67     3.06 <
  -1   4  16    18.25    16.18     3.48 o
   0   4  16     9.99     1.45     2.93 <
